# Supplementary material for: Untargeted Metabolomics of Human Airway Epithelium Reveals Neuroactive Signatures Linked to Pulmonary Neuroendocrine Cell Enrichment and Allergen Exposure
Source: Metabolites. 2026 Feb 17;16(2):137. doi: 10.3390/metabo16020137 (PMC12942826; doi:10.3390/metabo16020137)
Supplement: Supplementary file 1 [file metabolites-16-00137-s001.zip]

Archive with 9 entries (9 files):
- Table S1_LDH assay.xlsx
- Table S2_Metabolite changes.xlsx
- __MACOSX/._Table S2_Metabolite changes.xlsx
- Table S3_Venn diagram metabolites.xlsx
- __MACOSX/._Table S3_Venn diagram metabolites.xlsx
- Table S4_Metabolite super classification for Fig. 3A.xlsx
- __MACOSX/._Table S4_Metabolite super classification for Fig. 3A.xlsx
- Table S5_MetaboAnalyst Pathway Analyses.xlsx
- __MACOSX/._Table S5_MetaboAnalyst Pathway Analyses.xlsx
