# Supplementary material for: Untargeted Metabolomics of Human Airway Epithelium Reveals Neuroactive Signatures Linked to Pulmonary Neuroendocrine Cell Enrichment and Allergen Exposure
Source: Metabolites. 2026 Feb 17;16(2):137. doi: 10.3390/metabo16020137 (PMC12942826; doi:10.3390/metabo16020137)
Supplement: Supplementary file 1 [file metabolites-16-00137-s001.zip › Table S1_LDH assay.xlsx]

## Sheet: Sheet1
LDH assay
Raw luminescence values	Replicate 1	Replicate 2
Background (media)	26	11
Maximum release control	53371	50096
Spontaneous LDH (unstimulated cells)	366	353
					Cytotoxicty (%)
ePNEC	1056	577			0.853545
ePNEC	636	609			0.475922
ePNEC	544	622			0.399035
ePNEC	894	883			0.993693
ePNEC	799	610			0.635535
HBEC	528	585			0.347452		\
HBEC	577	595			0.404874
HBEC	459	498			0.195624
HBEC	783	807			0.811695
HBEC	629	567			0.428232
ePNEC + HDM	525	549			0.309495
ePNEC + HDM	547	563			0.344532
ePNEC + HDM	495	402			0.137229
ePNEC + HDM	739	852			0.812668
ePNEC + HDM	723	624			0.575194
HBEC + HDM	558	609			0.400008
HBEC + HDM	560	469			0.265699
HBEC + HDM	596	526			0.356211
HBEC + HDM	471	723			0.426286
HBEC + HDM	591	559			0.383462
