# Supplementary material for: Untargeted Metabolomics of Human Airway Epithelium Reveals Neuroactive Signatures Linked to Pulmonary Neuroendocrine Cell Enrichment and Allergen Exposure
Source: Metabolites. 2026 Feb 17;16(2):137. doi: 10.3390/metabo16020137 (PMC12942826; doi:10.3390/metabo16020137)
Supplement: Supplementary file 1 [file metabolites-16-00137-s001.zip › Table S2_Metabolite changes.xlsx]

## Sheet: Table description
	1. Supplementary Table 2 Content Description	Supplemental Table 2. Binary comparison results of high-confidence identified (tier 1 and tier 2) metabolites. Note that the "Pathway/Panel Information" section lists the information of known pathways from KEGG or metabolite panels. Columns "ID" and "Pathway/Panel Name" show the ID and name of the pathway in the KEGG database or the panel, respectively. Column "Compound" shows the name of identif…
	2. Header Information	Pathway/Panel Information			Identification Information					Peak Pair Information			A_vs_B					A _vs_C
		Pathway_ID	Pathway/Panel Name	Compound	NovaMT Library No.	HMDB_ID	KEGG_ID	PubChem_ID	Identification Level	No.	Normalized RT (s)	Neutral Mass (Da)	Fold Change	p-value	q-value	Significance for p-value <0.05 and q-value <0.25	Significance for p-value <0.05	Fold Change	p-value	q-value	Significance for p-value <0.05 and q-value <0.25	Significance for p-value <0.05

## Sheet: All data
Pathway/Panel Information			Identification Information					Peak Pair Information			ePNEC vs HBEC					ePNEC + HDM vs ePNEC					HBEC + HDM vs HBEC					ePNEC + HDM vs HBEC + HDM
Pathway_ID		Compound	NovaMT Library No.	HMDB_ID	KEGG_ID	PubChem_ID	Identification Level	No.	Normalized RT (s)	Neutral Mass (Da)	Fold Change	p-value	q-value	Significance for p-value < 0.05 and q-value < 0.25	Significance for p-value < 0.05	Fold Change	p-value	q-value	Significance for p-value < 0.05 and q-value < 0.25	Significance for p-value < 0.05	Fold Change	p-value	q-value	Significance for p-value < 0.05 and q-value < 0.25	Significance for p-value < 0.05	Fold Change	p-value	q-value	Significance for p-value < 0.05 and q-value < 0.25	Significance for p-value < 0.05
525	Acarbose and validamycin biosynthesis	Cetoniacytone B	BM00903000		C21249	10352136	Tier 2	A-530	231.1	171.053	0.688499	0.00670593	0.000971311	Significant Decrease	Significant Decrease	0.449908	0.00217626	0.00300871	Significant Decrease	Significant Decrease	0.610346	0.0797852	0.16816	Not Significant	Not Significant	0.507517	0.150883	0.0572025	Not Significant	Not Significant
250	Alanine, aspartate and glutamate metabolism	Alanine	AN00124000	HMDB0000161	C00041	5950	Tier 1	A-T32	219.3	89.0477	6.68548	5.21522e-07	1.17027e-06	Significant Increase	Significant Increase	1.55489	4.52286e-05	0.0012664	Significant Increase	Significant Increase	3.12903	0.193074	0.16816	Not Significant	Not Significant	3.32216	0.00484968	0.0043187	Significant Increase	Significant Increase
250	Alanine, aspartate and glutamate metabolism	Asparagine	AN00419000	HMDB0000168	C00152	6267	Tier 1	A-T131	119	132.054	5.78409	6.77431e-05	2.22254e-05	Significant Increase	Significant Increase	2.26162	0.00271523	0.00332477	Significant Increase	Significant Increase	10.4905	0.209862	0.16816	Not Significant	Not Significant	1.24698	0.707969	0.197377	Not Significant	Not Significant
250	Alanine, aspartate and glutamate metabolism	gamma-Aminobutyric acid	AN00189003	HMDB0000112	C00334	119	Tier 2	A-475	220.7	103.063	0.273497	5.52052e-06	4.5169e-06	Significant Decrease	Significant Decrease	1.17552	0.0265157	0.0103596	Not Significant	Not Significant	0.624714	0.115812	0.16816	Not Significant	Not Significant	0.514636	0.181206	0.0661759	Not Significant	Not Significant
panel3	Amino Acids & Derivatives	1-Methylhistidine	AN00877001	HMDB0000001	C01152	92105	Tier 1	A-11	87.5	169.085	9.95474	1.32491e-08	1.61562e-07	Significant Increase	Significant Increase	2.68869	0.00469068	0.00407885	Significant Increase	Significant Increase	1.36262	0.0435967	0.16816	Significant Increase	Significant Increase	19.6424	0.000992671	0.00143831	Significant Increase	Significant Increase
panel3	Amino Acids & Derivatives	2-Aminobutyric acid/2-Aminoisobutyric acid/3-Aminoisobutyric acid	AN00189000	HMDB0245013	C02356	6657	Tier 1	A-T3089	255.9	103.063	1.23974	0.00212741	0.000351753	Significant Increase	Significant Increase	2.31155	0.0200023	0.00858997	Significant Increase	Significant Increase	1.05718	0.256546	0.16816	Not Significant	Not Significant	2.7107	0.0140523	0.00932743	Significant Increase	Significant Increase
panel3	Amino Acids & Derivatives	2-Phenylglycine	AN00638001	HMDB0002210		3866	Tier 1	A-T249	305.7	151.063	13.1363	1.83213e-06	2.30167e-06	Significant Increase	Significant Increase	0.74749	0.0561352	0.0173231	Not Significant	Not Significant	1.05699	0.257239	0.16816	Not Significant	Not Significant	9.28979	0.00221839	0.00242341	Significant Increase	Significant Increase
panel3	Amino Acids & Derivatives	3-methyl-Histidine	AN00877000	HMDB0000479		64969	Tier 1	A-T407	355.6	169.085	16.6478	2.66977e-05	1.19105e-05	Significant Increase	Significant Increase	0.812104	0.0269286	0.0104459	Significant Decrease	Significant Decrease	1.34275	0.0213937	0.16816	Significant Increase	Significant Increase	10.0687	0.000144973	0.000415181	Significant Increase	Significant Increase
panel3	Amino Acids & Derivatives	5-Hydroxylysine	AN00774001	HMDB0000450	C16741	3032849	Tier 1	A-T332	349	162.1	0.31401	0.000115571	3.34019e-05	Significant Decrease	Significant Decrease	2.78412	0.00388425	0.00382842	Significant Increase	Significant Increase	0.832507	0.460136	0.224578	Not Significant	Not Significant	1.05013	0.857594	0.229243	Not Significant	Not Significant
panel3	Amino Acids & Derivatives	Alanine	AN00124000	HMDB0000161	C00041	5950	Tier 1	A-T32	219.3	89.0477	6.68548	5.21522e-07	1.17027e-06	Significant Increase	Significant Increase	1.55489	4.52286e-05	0.0012664	Significant Increase	Significant Increase	3.12903	0.193074	0.16816	Not Significant	Not Significant	3.32216	0.00484968	0.0043187	Significant Increase	Significant Increase
panel3	Amino Acids & Derivatives	Allocystathionine	AN01608003	HMDB0000455	C00542	10104953	Tier 1	A-1071	342	222.066	3.60219	1.95182e-07	6.50608e-07	Significant Increase	Significant Increase	1.70679	0.000111321	0.00176112	Significant Increase	Significant Increase	1.39781	0.197555	0.16816	Not Significant	Not Significant	4.39843	8.33703e-07	1.41266e-05	Significant Increase	Significant Increase
panel3	Amino Acids & Derivatives	Alloisoleucine	AN00410008	HMDB0000557	C21096	99288	Tier 1	A-1035	334.7	131.097	34.3739	0.000787599	0.000156767	Significant Increase	Significant Increase	1.78548	0.000573567	0.00225851	Significant Increase	Significant Increase	36.3565	0.197756	0.16816	Not Significant	Not Significant	1.68811	0.337082	0.10943	Not Significant	Not Significant
panel3	Amino Acids & Derivatives	Aminoadipic acid	AN00754003	HMDB0000510	C00956	92136	Tier 1	A-T313	172.5	161.069	1.25475	0.08014	0.00980666	Not Significant	Not Significant	0.664696	0.0129936	0.00647367	Significant Decrease	Significant Decrease	0.732962	0.284658	0.174994	Not Significant	Not Significant	1.13789	0.670496	0.189704	Not Significant	Not Significant
panel3	Amino Acids & Derivatives	Arginine	AN00945000	HMDB0000517	C00062	6322	Tier 1	A-864	301.7	174.111	14.5813	0.00132732	0.000239589	Significant Increase	Significant Increase	1.523	0.00786673	0.00511459	Significant Increase	Significant Increase	31.7358	0.185488	0.16816	Not Significant	Not Significant	0.699757	0.646643	0.18398	Not Significant	Not Significant
panel3	Amino Acids & Derivatives	Asparagine	AN00419000	HMDB0000168	C00152	6267	Tier 1	A-T131	119	132.054	5.78409	6.77431e-05	2.22254e-05	Significant Increase	Significant Increase	2.26162	0.00271523	0.00332477	Significant Increase	Significant Increase	10.4905	0.209862	0.16816	Not Significant	Not Significant	1.24698	0.707969	0.197377	Not Significant	Not Significant
panel3	Amino Acids & Derivatives	Aspartic acid	AN00428000	HMDB0000191	C00049	5960	Tier 1	A-T142	155.6	133.037	14.8237	4.7271e-05	1.75338e-05	Significant Increase	Significant Increase	1.62663	0.000106551	0.00176112	Significant Increase	Significant Increase	5.12428	0.119747	0.16816	Not Significant	Not Significant	4.70558	0.000227094	0.000584504	Significant Increase	Significant Increase
panel3	Amino Acids & Derivatives	Citrulline	AN00958001	HMDB0000904	C00327	9750	Tier 1	A-117	130.6	175.098	4.45422	7.16595e-05	2.31575e-05	Significant Increase	Significant Increase	1.80603	0.00930615	0.00550887	Significant Increase	Significant Increase	1.55333	0.351953	0.194449	Not Significant	Not Significant	5.17883	0.00023074	0.000588919	Significant Increase	Significant Increase
panel3	Amino Acids & Derivatives	Cystathionine /Allocystathionine /Allocystathionine	AN01608000	HMDB0000099	C02291	439258	Tier 1	A-T3093	341.4	222.067	5.29832	3.19201e-08	2.62054e-07	Significant Increase	Significant Increase	1.68101	0.000116577	0.00176112	Significant Increase	Significant Increase	1.86345	0.0840407	0.16816	Not Significant	Not Significant	4.77959	7.7878e-07	1.39722e-05	Significant Increase	Significant Increase
panel3	Amino Acids & Derivatives	Cystine	AN01818000	HMDB0000192	C00491	67678	Tier 1	A-T1041	349.9	240.024	75.9556	0.00174755	0.000299854	Significant Increase	Significant Increase	3.11059	0.00730069	0.00489822	Significant Increase	Significant Increase	40.8889	0.218489	0.16816	Not Significant	Not Significant	5.77826	0.00230842	0.00249227	Significant Increase	Significant Increase
panel3	Amino Acids & Derivatives	Glutamic acid/L-4-Hydroxyglutamate semialdehyde	AN00583000	HMDB0000148	C00302	611	Tier 1	A-T3161	154.9	147.053	6.61425	2.17237e-05	1.05327e-05	Significant Increase	Significant Increase	0.991059	0.938323	0.167629	Not Significant	Not Significant	2.07527	0.258717	0.168178	Not Significant	Not Significant	3.15868	0.00314175	0.00310108	Significant Increase	Significant Increase
panel3	Amino Acids & Derivatives	Glutamine	AN00574000	HMDB0000641	C00064	5961	Tier 1	A-T209	125.6	146.069	17.8824	0.00134713	0.000241768	Significant Increase	Significant Increase	3.1864	0.00911094	0.00545876	Significant Increase	Significant Increase	90.7255	0.178008	0.16816	Not Significant	Not Significant	0.628053	0.575553	0.166787	Not Significant	Not Significant
panel3	Amino Acids & Derivatives	Glycine	AN00076000	HMDB0000123	C00037	750	Tier 1	A-T19	192.7	75.032	8.58255	8.52784e-07	1.47897e-06	Significant Increase	Significant Increase	2.21984	0.00118899	0.00254784	Significant Increase	Significant Increase	4.36321	0.207113	0.16816	Not Significant	Not Significant	4.36649	0.000996715	0.00144075	Significant Increase	Significant Increase
panel3	Amino Acids & Derivatives	Histidine	AN00684000	HMDB0000177		773	Tier 1	A-T291	425.6	155.07	58.5789	0.000787134	0.000156767	Significant Increase	Significant Increase	1.72776	0.000853311	0.00231628	Significant Increase	Significant Increase	35.8158	0.206355	0.16816	Not Significant	Not Significant	2.82586	0.0457567	0.0224156	Significant Increase	Significant Increase
panel3	Amino Acids & Derivatives	Homoarginine	AN01135000	HMDB0000670	C01924	9085	Tier 1	A-96	123.1	188.127	1.03526	0.540137	0.0594079	Not Significant	Not Significant	1.913	0.0135834	0.00666204	Significant Increase	Significant Increase	1.22417	0.0797024	0.16816	Not Significant	Not Significant	1.61779	0.0268697	0.0149412	Significant Increase	Significant Increase
panel3	Amino Acids & Derivatives	Homocitrulline	AN01150000	HMDB0000679	C02427	65072	Tier 1	A-T542	145.1	189.111	1.04467	0.562276	0.0616802	Not Significant	Not Significant	3.13441	3.08567e-06	0.000323995	Significant Increase	Significant Increase	2.56001	0.0519421	0.16816	Not Significant	Not Significant	1.27907	0.282302	0.0954108	Not Significant	Not Significant
panel3	Amino Acids & Derivatives	Homocystine	AN02215000	HMDB0000676	C01817	439579	Tier 1	A-1368	386.5	268.058	1.50771	0.00495498	0.000737787	Significant Increase	Significant Increase	0.9133	0.638239	0.122402	Not Significant	Not Significant	0.869961	0.456802	0.223801	Not Significant	Not Significant	1.58282	0.11858	0.0467272	Not Significant	Not Significant
panel3	Amino Acids & Derivatives	Homoserine	AN00291001	HMDB0000719	C00263	12647	Tier 1	A-T91	144.2	119.058	5.31554	2.60266e-05	1.18215e-05	Significant Increase	Significant Increase	0.660958	0.0575197	0.0176338	Not Significant	Not Significant	1.19713	0.449485	0.221179	Not Significant	Not Significant	2.93482	0.0253646	0.0143263	Significant Increase	Significant Increase
panel3	Amino Acids & Derivatives	Hydroxyproline	AN00406000	HMDB0000725	C01157	5810	Tier 1	A-T118	162.3	131.058	2.29696	1.91871e-08	2.01256e-07	Significant Increase	Significant Increase	3.77778	0.000317824	0.00212911	Significant Increase	Significant Increase	4.09393	0.0453899	0.16816	Significant Increase	Significant Increase	2.11958	0.00920923	0.0068341	Significant Increase	Significant Increase
panel3	Amino Acids & Derivatives	Isoleucine/Alloisoleucine	AN00410002	HMDB0000172	C00407	6306	Tier 1	A-T3131	334.7	131.095	18.5253	1.20243e-05	7.33265e-06	Significant Increase	Significant Increase	0.292562	0.0335015	0.0116705	Significant Decrease	Significant Decrease	8.07373	0.176921	0.16816	Not Significant	Not Significant	0.67129	0.669992	0.18965	Not Significant	Not Significant
panel3	Amino Acids & Derivatives	Kynurenine	AN01408003	HMDB0000684	C01718	846	Tier 1	A-T684	296.8	208.085	25.3436	2.7914e-06	3.07423e-06	Significant Increase	Significant Increase	0.695957	0.026331	0.0103163	Significant Decrease	Significant Decrease	1.58896	0.136734	0.16816	Not Significant	Not Significant	11.1004	0.00207602	0.00231512	Significant Increase	Significant Increase
panel3	Amino Acids & Derivatives	LL-2,6-Diaminoheptanedioic acid	BM01168000	HMDB0001370	C00666	439283	Tier 1	A-T2523	323.2	190.095	1.88101	0.0013884	0.000247751	Significant Increase	Significant Increase	0.603407	0.0406255	0.0135634	Significant Decrease	Significant Decrease	0.763709	0.350355	0.194162	Not Significant	Not Significant	1.48619	0.279966	0.0948642	Not Significant	Not Significant
panel3	Amino Acids & Derivatives	Lysine /(3S,5S)-3,5-Diaminohexanoic acid	AN00578000	HMDB0000182	C00047	5962	Tier 1	A-T3163	404	146.106	20.7212	3.9355e-06	3.7268e-06	Significant Increase	Significant Increase	1.91109	0.000456239	0.00212911	Significant Increase	Significant Increase	12.0667	0.156317	0.16816	Not Significant	Not Significant	3.28177	0.00973513	0.00708382	Significant Increase	Significant Increase
panel3	Amino Acids & Derivatives	Methionine	AN00608000	HMDB0000696	C00073	6137	Tier 1	A-T237	288.5	149.051	35.7972	0.000295328	7.09923e-05	Significant Increase	Significant Increase	1.39891	0.00646287	0.00464795	Significant Increase	Significant Increase	9.46853	0.177574	0.16816	Not Significant	Not Significant	5.28877	0.0011745	0.00158155	Significant Increase	Significant Increase
panel3	Amino Acids & Derivatives	Methionine Sulfoxide	AN00810000	HMDB0002005	C02989	158980	Tier 1	A-T337	142.3	165.046	2.87569	0.000797369	0.00015846	Significant Increase	Significant Increase	2.82115	0.00165165	0.00275276	Significant Increase	Significant Increase	2.66382	0.0109217	0.16816	Significant Increase	Significant Increase	3.04554	0.000791696	0.00125928	Significant Increase	Significant Increase
panel3	Amino Acids & Derivatives	N-Methyl-D-aspartic acid	AN00583007				Tier 1	A-T227	207.4	147.053	0.834538	0.0194658	0.00260795	Not Significant	Not Significant	0.92603	0.528782	0.105405	Not Significant	Not Significant	1.99922	0.283709	0.17465	Not Significant	Not Significant	0.386555	0.203921	0.0730858	Not Significant	Not Significant
panel3	Amino Acids & Derivatives	N2-Acetyl-L-Lysine	AN01133009	HMDB0000446		92907	Tier 1	A-T532	200.5	188.116	0.419266	0.000215178	5.47249e-05	Significant Decrease	Significant Decrease	2.36235	0.00907329	0.00545176	Significant Increase	Significant Increase	1.32973	0.378569	0.200655	Not Significant	Not Significant	0.744854	0.37982	0.11986	Not Significant	Not Significant
panel3	Amino Acids & Derivatives	N6-Acetyl-Lysine	AN01133000	HMDB0000206	C02727	92832	Tier 1	A-T523	170.5	188.116	1.73978	0.000772174	0.000154311	Significant Increase	Significant Increase	1.39389	0.00136686	0.0026546	Significant Increase	Significant Increase	2.07763	0.0720289	0.16816	Not Significant	Not Significant	1.16722	0.484366	0.145477	Not Significant	Not Significant
panel3	Amino Acids & Derivatives	O-Acetyl-L-serine	AN00583002	HMDB0003011	C00979	99478	Tier 1	A-537	233.9	147.053	11.4368	0.00110906	0.000204927	Significant Increase	Significant Increase	1.45618	0.0102801	0.00571495	Significant Increase	Significant Increase	2.98807	0.154669	0.16816	Not Significant	Not Significant	5.57348	4.54179e-05	0.000165577	Significant Increase	Significant Increase
panel3	Amino Acids & Derivatives	Ornithine	AN00423000	HMDB0000214	C00077	6262	Tier 1	A-T137	388	132.09	147.543	5.7447e-06	4.61793e-06	Significant Increase	Significant Increase	1.0273	0.686868	0.129598	Not Significant	Not Significant	60.1714	0.281508	0.174248	Not Significant	Not Significant	2.51899	0.127259	0.049476	Not Significant	Not Significant
panel3	Amino Acids & Derivatives	Phenylalanine	AN00814000	HMDB0000159	C00079	994	Tier 1	A-T346	328.7	165.079	34.6087	1.38088e-07	5.2306e-07	Significant Increase	Significant Increase	1.12835	0.000902812	0.00231628	Not Significant	Not Significant	5.05797	0.192329	0.16816	Not Significant	Not Significant	7.72063	0.000102688	0.000319589	Significant Increase	Significant Increase
panel3	Amino Acids & Derivatives	Pipecolic acid	AN00385000	HMDB0000070	C00408	849	Tier 1	A-T109	323.7	129.079	9.09135	2.28127e-06	2.64917e-06	Significant Increase	Significant Increase	2.43142	0.00491436	0.00409163	Significant Increase	Significant Increase	4.88014	0.0710104	0.16816	Not Significant	Not Significant	4.52956	0.000478852	0.000951466	Significant Increase	Significant Increase
panel3	Amino Acids & Derivatives	Proline	AN00259000	HMDB0000162	C00148	614	Tier 1	A-T73	277.2	115.063	26.2256	1.50719e-05	8.3305e-06	Significant Increase	Significant Increase	1.60206	5.75285e-05	0.00142129	Significant Increase	Significant Increase	23.8571	0.173891	0.16816	Not Significant	Not Significant	1.76111	0.260555	0.0895932	Not Significant	Not Significant
panel3	Amino Acids & Derivatives	S-Adenosyl-L-homocysteine	AN03771000	HMDB0000939	C00021	439155	Tier 1	A-T2216	287.8	384.122	0.429965	0.000163728	4.41553e-05	Significant Decrease	Significant Decrease	0.593407	0.0077292	0.00506438	Significant Decrease	Significant Decrease	0.788736	0.309111	0.182786	Not Significant	Not Significant	0.323485	0.0379488	0.0195844	Significant Decrease	Significant Decrease
panel3	Amino Acids & Derivatives	Saccharopine	AN02354000	HMDB0000279	C00449	160556	Tier 1	A-T1568	321.8	276.132	4.07486	4.11815e-05	1.57905e-05	Significant Increase	Significant Increase	0.737629	0.0198635	0.00854781	Significant Decrease	Significant Decrease	1.05709	0.257299	0.16816	Not Significant	Not Significant	2.84342	0.00269407	0.00275274	Significant Increase	Significant Increase
panel3	Amino Acids & Derivatives	Serine	AN00202000	HMDB0000187	C00065	5951	Tier 1	A-T47	147.8	105.043	12.6338	0.000291735	7.01962e-05	Significant Increase	Significant Increase	2.39855	0.006027	0.00452025	Significant Increase	Significant Increase	36.3169	0.177992	0.16816	Not Significant	Not Significant	0.8344	0.7968	0.216502	Not Significant	Not Significant
panel3	Amino Acids & Derivatives	Threonine	AN00291000	HMDB0000167	C00188	6288	Tier 1	A-T90	174.5	119.058	33.8045	7.25688e-05	2.3319e-05	Significant Increase	Significant Increase	1.29315	0.00546396	0.0042895	Significant Increase	Significant Increase	10.594	0.195963	0.16816	Not Significant	Not Significant	4.12633	0.00567819	0.00481753	Significant Increase	Significant Increase
panel3	Amino Acids & Derivatives	Tryptophan	AN01348000	HMDB0000929	C00078	6305	Tier 1	A-T656	301.8	204.09	52.8421	2.71778e-05	1.2008e-05	Significant Increase	Significant Increase	1.24187	0.00320031	0.00350948	Significant Increase	Significant Increase	7.7193	0.190577	0.16816	Not Significant	Not Significant	8.50114	3.93265e-05	0.00015463	Significant Increase	Significant Increase
panel3	Amino Acids & Derivatives	Tyrosine	AN01037004	HMDB0000158	C00082	6057	Tier 1	A-T488	487.8	181.074	95.1034	1.59583e-07	5.49335e-07	Significant Increase	Significant Increase	1.04025	0.134793	0.0349248	Not Significant	Not Significant	4.58621	0.179944	0.16816	Not Significant	Not Significant	21.5714	1.30705e-09	2.38464e-07	Significant Increase	Significant Increase
panel3	Amino Acids & Derivatives	Valine	AN00277003	HMDB0000883	C00183	6287	Tier 1	A-T85	291.8	117.079	16.9469	9.19506e-06	6.22971e-06	Significant Increase	Significant Increase	1.25289	0.00129032	0.00261805	Significant Increase	Significant Increase	9.75918	0.179488	0.16816	Not Significant	Not Significant	2.17566	0.100267	0.0410491	Not Significant	Not Significant
panel3	Amino Acids & Derivatives	cis-4-Hydroxy-D-proline	AN00406012	HMDB0060460	C03440	440014	Tier 1	A-365	198.2	131.058	3.4	1.19554e-05	7.33265e-06	Significant Increase	Significant Increase	0.945429	0.581335	0.113563	Not Significant	Not Significant	2.13735	0.0895179	0.16816	Not Significant	Not Significant	1.50395	0.111164	0.0444948	Not Significant	Not Significant
panel3	Amino Acids & Derivatives	gamma-Glutamylglutamic acid	AN02350000	HMDB0011737, HMDB0029148, HMDB11737, HMDB29148	C05282	92865	Tier 1	A-100	124.9	276.096	3.37539	6.47286e-05	2.16339e-05	Significant Increase	Significant Increase	1.20636	0.0488908	0.0156066	Significant Increase	Significant Increase	1.39412	0.418965	0.212657	Not Significant	Not Significant	2.92079	0.00152205	0.00189867	Significant Increase	Significant Increase
panel3	Amino Acids & Derivatives	(2R,3R)-3-Methylornithine	BM00578002		C20277	51055215	Tier 2	A-T2455	433.8	146.106	2.56689	8.55738e-06	5.94262e-06	Significant Increase	Significant Increase	3.11565	2.44025e-05	0.00121914	Significant Increase	Significant Increase	4.6828	0.00148783	0.121731	Significant Increase	Significant Increase	1.70785	0.0010526	0.00147268	Significant Increase	Significant Increase
panel3	Amino Acids & Derivatives	(2R,4S)-2,4-Diaminopentanoic acid	AN00423002		C03943	440169	Tier 2	A-T141	402.9	132.09	9.29048	3.97483e-05	1.56243e-05	Significant Increase	Significant Increase	0.738833	0.38238	0.0813986	Not Significant	Not Significant	4.96767	0.331469	0.188661	Not Significant	Not Significant	1.38176	0.675994	0.190641	Not Significant	Not Significant
panel3	Amino Acids & Derivatives	(2R,5S)-2,5-Diaminohexanoic acid	AN00578003		C05161	44514625	Tier 2	A-1374	387.4	146.105	0.885839	0.146006	0.0172421	Not Significant	Not Significant	0.664496	0.00311768	0.00350244	Significant Decrease	Significant Decrease	0.856993	0.43146	0.21573	Not Significant	Not Significant	0.686863	0.171398	0.0633269	Not Significant	Not Significant
panel3	Amino Acids & Derivatives	(2S,5S)-trans-Carboxymethylproline	BM00926005		C17366	447989	Tier 2	A-T2493	286.6	173.069	1.38605	0.0275253	0.00360846	Significant Increase	Significant Increase	0.378399	0.00132562	0.00263552	Significant Decrease	Significant Decrease	0.538843	0.100364	0.16816	Not Significant	Not Significant	0.973345	0.956656	0.248668	Not Significant	Not Significant
panel3	Amino Acids & Derivatives	2-(3-Carboxy-3-aminopropyl)-L-histidine	AN02050000	HMDB0011655	C04441	440342	Tier 2	A-T1272	300.8	256.117	1.15246	0.299197	0.0339072	Not Significant	Not Significant	1.36202	0.026394	0.0103263	Significant Increase	Significant Increase	1.66373	0.147194	0.16816	Not Significant	Not Significant	0.943464	0.813685	0.22011	Not Significant	Not Significant
panel3	Amino Acids & Derivatives	2-Amino-2-deoxy-D-gluconic acid	AN01231000		C03752	73563	Tier 2	A-T579	148.4	195.074	0.672565	5.61715e-05	1.95583e-05	Significant Decrease	Significant Decrease	0.817524	0.00855203	0.00526484	Significant Decrease	Significant Decrease	0.930357	0.376762	0.200281	Not Significant	Not Significant	0.590996	0.00245771	0.00261136	Significant Decrease	Significant Decrease
panel3	Amino Acids & Derivatives	2-Amino-3,7-dideoxy-D-threo-hept-6-ulosonic acid	AN01184000		C16850	25137912	Tier 2	A-T561	172.9	191.079	0.916362	0.0378235	0.00483924	Not Significant	Not Significant	0.918348	0.0946023	0.0261546	Not Significant	Not Significant	1.0639	0.699851	0.294864	Not Significant	Not Significant	0.790995	0.221373	0.0781015	Not Significant	Not Significant
panel3	Amino Acids & Derivatives	2-Amino-4-chloro-4-pentenoic acid	ED00601000		C04075	440216	Tier 2	A-T2682	322.4	149.024	7.849	0.000221506	5.59359e-05	Significant Increase	Significant Increase	0.890623	0.429216	0.0888909	Not Significant	Not Significant	1.79514	0.0660071	0.16816	Not Significant	Not Significant	3.89412	0.0022208	0.00242341	Significant Increase	Significant Increase
panel3	Amino Acids & Derivatives	2-Amino-5-oxohexanoic acid/6-Amino-2-oxohexanoic acid	AN00561006		C05825	440805	Tier 2	A-T3202	242.2	145.074	1.50508	0.000310102	7.43098e-05	Significant Increase	Significant Increase	0.875952	0.0798399	0.0227649	Not Significant	Not Significant	1.02719	0.848037	0.339366	Not Significant	Not Significant	1.28348	0.0891253	0.0377021	Not Significant	Not Significant
panel3	Amino Acids & Derivatives	3,4-Dihydroxy-L-phenylalanine	AN01257002	HMDB0000181, HMDB0000609	C00355	6047	Tier 2	A-T594	451.2	197.069	2.09294	0.00583814	0.000856032	Significant Increase	Significant Increase	3.44757	0.386966	0.081877	Not Significant	Not Significant	1.15277	0.233974	0.16816	Not Significant	Not Significant	6.25931	0.314807	0.103466	Not Significant	Not Significant
panel3	Amino Acids & Derivatives	3-Amino-2-piperidone	AN00255000	HMDB0000323		5200225	Tier 2	A-T72	230.1	114.079	18.3476	5.7097e-05	1.98319e-05	Significant Increase	Significant Increase	1.76205	0.000174414	0.00206955	Significant Increase	Significant Increase	17.0183	0.201165	0.16816	Not Significant	Not Significant	1.89968	0.219151	0.0774521	Not Significant	Not Significant
panel3	Amino Acids & Derivatives	3-Cyano-L-alanine	BM00253000	HMDB0060245	C02512	439742	Tier 2	A-397	205.5	114.043	1.33247	0.02729	0.00358137	Significant Increase	Significant Increase	0.790684	0.0429942	0.0141739	Significant Decrease	Significant Decrease	1.05975	0.692699	0.293165	Not Significant	Not Significant	0.994168	0.96483	0.250445	Not Significant	Not Significant
panel3	Amino Acids & Derivatives	3-Mercaptolactate-cysteine disulfide	AN01831000	HMDB0006512		193536	Tier 2	A-T1043	168.8	241.008	11.0323	4.8192e-05	1.77241e-05	Significant Increase	Significant Increase	0.737538	0.0767819	0.0221182	Not Significant	Not Significant	1.99862	0.337079	0.190082	Not Significant	Not Significant	4.07117	0.00439735	0.00399578	Significant Increase	Significant Increase
panel3	Amino Acids & Derivatives	3-Nitrotyrosine	AN01655000	HMDB0001904		65124	Tier 2	A-556	236.3	226.059	3.21644	6.65137e-05	2.19953e-05	Significant Increase	Significant Increase	0.936128	0.389566	0.082251	Not Significant	Not Significant	0.881366	0.437199	0.217873	Not Significant	Not Significant	3.41628	2.08458e-06	2.54318e-05	Significant Increase	Significant Increase
panel3	Amino Acids & Derivatives	3-Phenylpropionylglycine	BM01392003	HMDB0002042		1608346	Tier 2	A-1463	406.7	207.089	20.7385	0.00165488	0.000285915	Significant Increase	Significant Increase	1.87577	0.000721783	0.0022993	Significant Increase	Significant Increase	39.2921	0.266053	0.169401	Not Significant	Not Significant	0.990037	0.990108	0.255377	Not Significant	Not Significant
panel3	Amino Acids & Derivatives	4-Chloro-L-lysine	BM01026000		C22137	550920	Tier 2	A-232	161.4	180.063	143.708	3.42133e-05	1.4068e-05	Significant Increase	Significant Increase	1.0461	0.575709	0.112726	Not Significant	Not Significant	12.4583	0.204571	0.16816	Not Significant	Not Significant	12.0669	3.02062e-06	3.29032e-05	Significant Increase	Significant Increase
panel3	Amino Acids & Derivatives	4-Hydroxy-4-methylglutamic acid	BM00979000		C06034	440894	Tier 2	A-T2494	143.5	177.064	1.66675	7.70685e-06	5.5057e-06	Significant Increase	Significant Increase	0.565906	0.00994037	0.00564509	Significant Decrease	Significant Decrease	0.598363	0.123212	0.16816	Not Significant	Not Significant	1.57635	0.223716	0.0787459	Not Significant	Not Significant
panel3	Amino Acids & Derivatives	4-Hydroxy-L-glutamic acid	AN00782002	HMDB0001344	C03079	439902	Tier 2	A-194	149.6	163.048	6.92939	7.19082e-07	1.35166e-06	Significant Increase	Significant Increase	0.549573	0.00363539	0.00375301	Significant Decrease	Significant Decrease	1.41412	0.271179	0.170779	Not Significant	Not Significant	2.69298	0.00781587	0.00605035	Significant Increase	Significant Increase
panel3	Amino Acids & Derivatives	4-Methyl-L-glutamic acid	BM00754000		C06234	440959	Tier 2	A-T2480	198.2	161.069	1.03953	0.565627	0.0619662	Not Significant	Not Significant	0.733993	0.000471048	0.0021517	Significant Decrease	Significant Decrease	0.712626	0.235624	0.16816	Not Significant	Not Significant	1.0707	0.817908	0.221051	Not Significant	Not Significant
panel3	Amino Acids & Derivatives	4-Methylene-L-glutamic acid	BM00722001	HMDB0029433	C00651	439282	Tier 2	A-469	219.9	159.053	1.33832	0.000429151	9.56219e-05	Significant Increase	Significant Increase	0.563368	0.0100717	0.00566649	Significant Decrease	Significant Decrease	0.609977	0.137557	0.16816	Not Significant	Not Significant	1.23606	0.581951	0.168162	Not Significant	Not Significant
panel3	Amino Acids & Derivatives	4-Oxoproline	AN00380006		C01877	107541	Tier 2	A-640	252.9	129.042	11.9931	0.00200986	0.000334977	Significant Increase	Significant Increase	0.899027	0.619449	0.119618	Not Significant	Not Significant	2.08062	0.263151	0.16888	Not Significant	Not Significant	5.18219	0.00490962	0.00435598	Significant Increase	Significant Increase
panel3	Amino Acids & Derivatives	5-Hydroxy-L-tryptophan	AN01585002	HMDB0000472, HMDB0000504, HMDB0015571	C00643	439280	Tier 2	A-754	280.8	220.084	2.16628	2.34084e-05	1.10417e-05	Significant Increase	Significant Increase	1.31587	0.00192023	0.00289376	Significant Increase	Significant Increase	1.74031	0.153564	0.16816	Not Significant	Not Significant	1.63795	0.0552384	0.0256434	Not Significant	Not Significant
panel3	Amino Acids & Derivatives	5-Hydroxy-N-formylkynurenine	AN01992000	HMDB0004086	C05648	9548588	Tier 2	A-1503	411.5	252.071	0.4913	0.0128883	0.00177037	Significant Decrease	Significant Decrease	0.586416	0.121984	0.0322019	Not Significant	Not Significant	0.894053	0.516913	0.241298	Not Significant	Not Significant	0.322247	0.00238625	0.00255757	Significant Decrease	Significant Decrease
panel3	Amino Acids & Derivatives	5-Hydroxyectoine	AN00716000		C16432	12011795	Tier 2	A-T297	244.9	158.069	2.69774	1.03461e-05	6.64915e-06	Significant Increase	Significant Increase	0.889009	0.0579163	0.0176987	Not Significant	Not Significant	1.08874	0.589679	0.263511	Not Significant	Not Significant	2.20283	0.000357023	0.000791941	Significant Increase	Significant Increase
panel3	Amino Acids & Derivatives	5-Hydroxykynurenine	AN01634001	HMDB0012819	C05651	9548587	Tier 2	A-T837	456.7	224.08	2.2174	0.0427789	0.00541632	Significant Increase	Significant Increase	1.15299	0.508869	0.102188	Not Significant	Not Significant	1.07994	0.0507249	0.16816	Not Significant	Not Significant	2.3674	0.00401068	0.00367344	Significant Increase	Significant Increase
panel3	Amino Acids & Derivatives	5-Methoxytryptophan	AN01759000	HMDB0002339		151018	Tier 2	A-1045	336.6	234.1	7.14286	1.93481e-06	2.35162e-06	Significant Increase	Significant Increase	0.591111	0.00612925	0.00454266	Significant Decrease	Significant Decrease	1.40833	0.22934	0.16816	Not Significant	Not Significant	2.99803	0.00821344	0.00622385	Significant Increase	Significant Increase
panel3	Amino Acids & Derivatives	5-Phosphooxy-L-lysine	AN01846000	HMDB0059600	C03366	25163995	Tier 2	A-T1048	225.3	242.067	0.845032	0.0016381	0.000283605	Not Significant	Not Significant	2.26031	0.00503502	0.00413029	Significant Increase	Significant Increase	2.61161	0.0236357	0.16816	Significant Increase	Significant Increase	0.731363	0.209692	0.0747149	Not Significant	Not Significant
panel3	Amino Acids & Derivatives	Allysine	AN00561010	HMDB0001263	C04076	160603	Tier 2	A-341	191.8	145.074	0.312712	9.46012e-05	2.82898e-05	Significant Decrease	Significant Decrease	1.02051	0.845089	0.15352	Not Significant	Not Significant	0.671545	0.160045	0.16816	Not Significant	Not Significant	0.47521	0.13492	0.0519426	Not Significant	Not Significant
panel3	Amino Acids & Derivatives	Asymmetric dimethylarginine	AN01326000	HMDB0001539	C03626	123831	Tier 2	A-109	128.7	202.146	1.7697	0.000128294	3.61633e-05	Significant Increase	Significant Increase	4.12618	0.000895574	0.00231628	Significant Increase	Significant Increase	3.84326	0.0348958	0.16816	Significant Increase	Significant Increase	1.89998	0.016341	0.0103082	Significant Increase	Significant Increase
panel3	Amino Acids & Derivatives	Cysteine	AN00304000	HMDB0000574	C00097	594	Tier 2	A-20	91.9	121.02	2.63646	0.0158419	0.00214427	Significant Increase	Significant Increase	2.3267	0.0213624	0.00899922	Significant Increase	Significant Increase	5.57766	0.22374	0.16816	Not Significant	Not Significant	1.09979	0.873625	0.232307	Not Significant	Not Significant
panel3	Amino Acids & Derivatives	Cysteinyldopa	AN02925000		C17935	14178745	Tier 2	A-T1991	281.1	316.073	0.740385	0.00685953	0.000990483	Significant Decrease	Significant Decrease	0.653846	0.0076633	0.00503691	Significant Decrease	Significant Decrease	4.42419	0.187694	0.16816	Not Significant	Not Significant	0.109421	0.141856	0.0541505	Not Significant	Not Significant
panel3	Amino Acids & Derivatives	D-Lysopine	AN01548006		C04020	193187	Tier 2	A-T773	390.2	218.127	1.78015	0.00263508	0.000420939	Significant Increase	Significant Increase	7.75076	0.000632085	0.00226902	Significant Increase	Significant Increase	13.5036	0.0271814	0.16816	Significant Increase	Significant Increase	1.02177	0.942658	0.245526	Not Significant	Not Significant
panel3	Amino Acids & Derivatives	DL-2-Aminooctanoic acid	AN00726001	HMDB0000991		69522	Tier 2	A-872	302.6	159.126	4.1434	4.32232e-08	2.91666e-07	Significant Increase	Significant Increase	2.41711	0.00739721	0.00494718	Significant Increase	Significant Increase	0.927897	0.519948	0.241961	Not Significant	Not Significant	10.7933	0.0014617	0.00184765	Significant Increase	Significant Increase
panel3	Amino Acids & Derivatives	Dityrosine	AN03523001	HMDB0006045		53477799	Tier 2	A-T2165	175	360.132	1.80128	0.0194468	0.00260681	Significant Increase	Significant Increase	1.58961	0.00608485	0.00454023	Significant Increase	Significant Increase	1.08407	0.371368	0.198356	Not Significant	Not Significant	2.64127	2.84167e-07	8.25437e-06	Significant Increase	Significant Increase
panel3	Amino Acids & Derivatives	Dopachrome	AN01208000	HMDB0001430	C01693	119399	Tier 2	A-T569	312.8	193.037	1.01623	0.940673	0.0995723	Not Significant	Not Significant	0.644928	0.092732	0.025674	Not Significant	Not Significant	0.820255	0.330687	0.188601	Not Significant	Not Significant	0.799015	0.226459	0.0796197	Not Significant	Not Significant
panel3	Amino Acids & Derivatives	Ectoine	AN00528000		C06231	126041	Tier 2	A-T186	227.7	142.074	1.32569	0.0241699	0.00319201	Significant Increase	Significant Increase	1.2732	0.204494	0.0490786	Not Significant	Not Significant	1.33312	0.333441	0.189097	Not Significant	Not Significant	1.26611	0.377511	0.119379	Not Significant	Not Significant
panel3	Amino Acids & Derivatives	Gamma-Aminobutyryl-lysine	AN01723000	HMDB0001959		20849140	Tier 2	A-1550	420.1	231.157	2.45468	1.85129e-05	9.4261e-06	Significant Increase	Significant Increase	0.582222	0.0261867	0.0102885	Significant Decrease	Significant Decrease	0.925895	0.823719	0.331847	Not Significant	Not Significant	1.54356	0.270236	0.0921258	Not Significant	Not Significant
panel3	Amino Acids & Derivatives	Hydroxyethyl glycine	ED00291004	HMDB0061148		12603040	Tier 2	A-T2708	188.9	119.058	3.83982	0.000994236	0.000188875	Significant Increase	Significant Increase	1.7365	0.00712719	0.00485157	Significant Increase	Significant Increase	2.38559	0.0128964	0.16816	Significant Increase	Significant Increase	2.79505	0.000914202	0.00136348	Significant Increase	Significant Increase
panel3	Amino Acids & Derivatives	L-2-Amino-6-oxoheptanedioic acid	BM01144000		C03871	194695	Tier 2	A-T2516	112.4	189.064	1.10697	0.138112	0.0163873	Not Significant	Not Significant	0.570126	0.000618535	0.00225851	Significant Decrease	Significant Decrease	0.630531	0.0216966	0.16816	Significant Decrease	Significant Decrease	1.00092	0.996428	0.256032	Not Significant	Not Significant
panel3	Amino Acids & Derivatives	L-4-Hydroxyphenylglycine	BM00842002		C12323	36143	Tier 2	A-T2486	508.7	167.058	2.07703	0.00150309	0.000264133	Significant Increase	Significant Increase	0.490104	0.0017128	0.0027881	Significant Decrease	Significant Decrease	1.14316	0.442038	0.218951	Not Significant	Not Significant	0.89048	0.561308	0.163358	Not Significant	Not Significant
panel3	Amino Acids & Derivatives	L-Allothreonine	AN00291005	HMDB0004041	C05519	99289	Tier 2	A-T92	214.5	119.058	1.0451	0.82963	0.0889779	Not Significant	Not Significant	2.23565	0.0197454	0.00851444	Significant Increase	Significant Increase	1.67693	0.0724747	0.16816	Not Significant	Not Significant	1.3933	0.190729	0.0690883	Not Significant	Not Significant
panel3	Amino Acids & Derivatives	L-Allysine	AN00561000	HMDB0059595	C04076	160603	Tier 2	A-300	177.5	145.073	4.55392	5.77429e-05	2.00218e-05	Significant Increase	Significant Increase	1.09078	0.155577	0.0389174	Not Significant	Not Significant	2.01062	0.0441355	0.16816	Significant Increase	Significant Increase	2.47054	0.000484437	0.000955805	Significant Increase	Significant Increase
panel3	Amino Acids & Derivatives	L-Glutamate 5-semialdehyde	AN00406004	HMDB0002104	C01165	193305	Tier 2	A-T119	198.2	131.058	5.19404	4.81742e-06	4.2258e-06	Significant Increase	Significant Increase	0.862915	0.160783	0.0398872	Not Significant	Not Significant	2.81812	0.0728147	0.16816	Not Significant	Not Significant	1.59043	0.0968672	0.0400332	Not Significant	Not Significant
panel3	Amino Acids & Derivatives	L-Homophenylalanine	AN01012005		C17235	2724505	Tier 2	A-T476	347.5	179.095	1.97441	0.0351066	0.00452405	Significant Increase	Significant Increase	0.829379	0.346707	0.0755667	Not Significant	Not Significant	1.05716	0.25664	0.16816	Not Significant	Not Significant	1.54899	0.000365181	0.000795573	Significant Increase	Significant Increase
panel3	Amino Acids & Derivatives	L-Norleucine	AN00410003	HMDB0001645	C01933	21236	Tier 2	A-904	310.9	131.094	2.07517	4.10135e-05	1.57905e-05	Significant Increase	Significant Increase	1.67903	0.185504	0.0450877	Not Significant	Not Significant	1.96885	0.0239058	0.16816	Significant Increase	Significant Increase	1.7697	0.164562	0.0611719	Not Significant	Not Significant
panel3	Amino Acids & Derivatives	L-Pyridosine	EF02022001	HMDB0029443		15664012	Tier 2	A-T2763	246.4	254.127	1.20049	0.264229	0.0301356	Not Significant	Not Significant	10.8475	0.00139327	0.0026546	Significant Increase	Significant Increase	11.5888	0.0288882	0.16816	Significant Increase	Significant Increase	1.1237	0.698451	0.195169	Not Significant	Not Significant
panel3	Amino Acids & Derivatives	L-beta-Ethynylserine	BM00380002		C22141	127838	Tier 2	A-T2679	284.3	129.043	2.68916	0.0483109	0.00608144	Significant Increase	Significant Increase	0.793226	0.579061	0.113277	Not Significant	Not Significant	1.3078	0.22283	0.16816	Not Significant	Not Significant	1.63107	0.339626	0.110022	Not Significant	Not Significant
panel3	Amino Acids & Derivatives	L-erythro-4-Hydroxyglutamic acid	AN00782000		C05947	440854	Tier 2	A-T334	121.9	163.048	1.95764	0.105329	0.0126658	Not Significant	Not Significant	1.10772	0.768648	0.141655	Not Significant	Not Significant	1.32553	0.0527432	0.16816	Not Significant	Not Significant	1.63595	0.181499	0.0662167	Not Significant	Not Significant
panel3	Amino Acids & Derivatives	L-threo-3-Methylaspartic acid	AN00583005		C03618	440064	Tier 2	A-T226	190	147.053	2.69369	0.00023472	5.85629e-05	Significant Increase	Significant Increase	0.864161	0.367161	0.0789189	Not Significant	Not Significant	1.08983	0.50195	0.236896	Not Significant	Not Significant	2.13591	0.019471	0.0115904	Significant Increase	Significant Increase
panel3	Amino Acids & Derivatives	Leucine	AN00410000	HMDB0000687	C00123	857	Tier 2	A-1204	361.7	131.094	9.58199	0.000781296	0.000155885	Significant Increase	Significant Increase	1.81586	0.000395699	0.00212911	Significant Increase	Significant Increase	8.59584	0.183419	0.16816	Not Significant	Not Significant	2.02418	0.136609	0.052509	Not Significant	Not Significant
panel3	Amino Acids & Derivatives	Lipoyllysine	AN03163000	HMDB0012996		53481572	Tier 2	A-1119	353.9	334.139	0.151563	7.59204e-05	2.40256e-05	Significant Decrease	Significant Decrease	0.775217	0.287652	0.0650235	Not Significant	Not Significant	0.636958	0.125547	0.16816	Not Significant	Not Significant	0.184461	0.0488135	0.0235014	Significant Decrease	Significant Decrease
panel3	Amino Acids & Derivatives	N(6)-Methyllysine	AN00744000	HMDB0002038	C02728	164795	Tier 2	A-1731	455	160.12	2.1906	0.000528272	0.000112975	Significant Increase	Significant Increase	0.825368	0.0471237	0.0151663	Significant Decrease	Significant Decrease	1.71454	0.218212	0.16816	Not Significant	Not Significant	1.05454	0.857357	0.229243	Not Significant	Not Significant
panel3	Amino Acids & Derivatives	N(alpha)-Acetyl-L-2,4-diaminobutyric acid	AN00738002		C19929	10953804	Tier 2	A-T305	260.7	160.085	0.0853696	0.000335703	7.93249e-05	Significant Decrease	Significant Decrease	0.88479	0.37634	0.0804801	Not Significant	Not Significant	0.615704	0.156587	0.16816	Not Significant	Not Significant	0.122679	0.0672298	0.0299344	Not Significant	Not Significant
panel3	Amino Acids & Derivatives	N(gamma)-Acetyldiaminobutyric acid	AN00738001		C06442	441021	Tier 2	A-164	142.7	160.085	0.747137	0.000404093	9.19229e-05	Significant Decrease	Significant Decrease	2.61759	0.000671699	0.0022993	Significant Increase	Significant Increase	2.98312	0.0160025	0.16816	Significant Increase	Significant Increase	0.655587	0.107228	0.0431742	Not Significant	Not Significant
panel3	Amino Acids & Derivatives	N-Acetyl-3,4-Dihydroxy-L-phenylalanine	PR01809000			13987867	Tier 2	A-1549	420	239.079	1.74069	0.0270527	0.00355769	Significant Increase	Significant Increase	0.399145	0.0061241	0.00454266	Significant Decrease	Significant Decrease	0.734268	0.131968	0.16816	Not Significant	Not Significant	0.946234	0.827288	0.2229	Not Significant	Not Significant
panel3	Amino Acids & Derivatives	N-Acetyl-L-Asparagine	TA00938003	HMDB0006028		99715	Tier 2	A-T421	206.5	174.064	15.5439	0.00153289	0.000268363	Significant Increase	Significant Increase	2.91309	0.00788372	0.00511772	Significant Increase	Significant Increase	167.175	0.187098	0.16816	Not Significant	Not Significant	0.270857	0.308697	0.102063	Not Significant	Not Significant
panel3	Amino Acids & Derivatives	N-Acetyl-L-Cystine	TA02422000			12049111	Tier 2	A-251	166.7	282.034	0.668648	0.177255	0.0206977	Not Significant	Not Significant	1.54661	0.0238695	0.0096675	Significant Increase	Significant Increase	1.45801	0.300055	0.179913	Not Significant	Not Significant	0.709283	0.305716	0.101309	Not Significant	Not Significant
panel3	Amino Acids & Derivatives	N-Acetyl-L-Tyrosine	TA01623001	HMDB0000866		68310	Tier 2	A-T830	325.7	223.084	2.5068	0.000591958	0.000124032	Significant Increase	Significant Increase	0.737347	0.0110564	0.00597168	Significant Decrease	Significant Decrease	1.07919	0.23938	0.16816	Not Significant	Not Significant	1.71275	0.000529076	0.000999102	Significant Increase	Significant Increase
panel3	Amino Acids & Derivatives	N-Acetyl-N(omega)-Hydroxyarginine	PR01733000				Tier 2	A-721	273.4	232.118	3.94644	0.00434576	0.000659648	Significant Increase	Significant Increase	1.87593	0.00120231	0.00255035	Significant Increase	Significant Increase	16.9988	0.196435	0.16816	Not Significant	Not Significant	0.435516	0.405872	0.126705	Not Significant	Not Significant
panel3	Amino Acids & Derivatives	N-Acetyl-N-(L-Arginino)succinic acid	PR03142000				Tier 2	A-T2894	284.7	332.133	1.01324	0.894374	0.0952678	Not Significant	Not Significant	0.585128	0.00608606	0.00454023	Significant Decrease	Significant Decrease	0.826184	0.0744977	0.16816	Not Significant	Not Significant	0.717604	0.0282397	0.0154773	Significant Decrease	Significant Decrease
panel3	Amino Acids & Derivatives	N-Ethylglycine	AN00189006	HMDB0041945	C11735	6992079	Tier 2	A-T45	294.5	103.063	0.69083	0.00674588	0.000975403	Significant Decrease	Significant Decrease	0.472197	0.00440555	0.00397553	Significant Decrease	Significant Decrease	0.583643	0.0885934	0.16816	Not Significant	Not Significant	0.558917	0.248848	0.0862975	Not Significant	Not Significant
panel3	Amino Acids & Derivatives	N-Methyl-L-glutamic acid	TM00754001	HMDB0062660	C01046	439377	Tier 2	A-T2481	264.6	161.069	1.3767	0.00104648	0.000195823	Significant Increase	Significant Increase	0.640587	0.0292552	0.0108594	Significant Decrease	Significant Decrease	0.805959	0.266148	0.169401	Not Significant	Not Significant	1.09422	0.728819	0.201898	Not Significant	Not Significant
panel3	Amino Acids & Derivatives	N-Succinyl-LL-2,6-diaminoheptanedioic acid	BM02554000	HMDB0012267	C04421	440333	Tier 2	A-111	128.8	290.115	1.40354	0.0403084	0.00512568	Significant Increase	Significant Increase	0.430299	0.00277652	0.00338994	Significant Decrease	Significant Decrease	0.637568	0.132351	0.16816	Not Significant	Not Significant	0.947261	0.887366	0.235447	Not Significant	Not Significant
panel3	Amino Acids & Derivatives	N-formylkynurenine	AN01778000	HMDB0001200	C02700	910	Tier 2	A-T995	266	236.08	1.44368	0.0920807	0.0111857	Not Significant	Not Significant	1.05186	0.727908	0.135635	Not Significant	Not Significant	1.33242	0.394758	0.205366	Not Significant	Not Significant	1.13969	0.614193	0.17631	Not Significant	Not Significant
panel3	Amino Acids & Derivatives	N2'-Acetyl-5'-Hydroxykynurenine /N2'-Acetyl-3'-Hydroxy-L-kynurenine	PR02197000				Tier 2	A-T3189	425.6	266.09	0.956572	0.740751	0.0798223	Not Significant	Not Significant	0.734698	0.095441	0.0263372	Not Significant	Not Significant	0.740345	0.385832	0.203307	Not Significant	Not Significant	0.949276	0.896909	0.236765	Not Significant	Not Significant
panel3	Amino Acids & Derivatives	N2-Acetyl-5'-Hydroxykynurenine	PR02197001				Tier 2	A-T2841	460.4	266.09	1.94024	0.0930313	0.0112902	Not Significant	Not Significant	0.628592	0.173458	0.0427036	Not Significant	Not Significant	0.676381	0.152607	0.16816	Not Significant	Not Significant	1.80315	0.0328022	0.0173391	Significant Increase	Significant Increase
panel3	Amino Acids & Derivatives	N2-Acetyl-L-Hydroxylysine	PR01349003				Tier 2	A-T2778	126.9	204.111	1.00907	0.868223	0.0927589	Not Significant	Not Significant	2.158	0.0227423	0.00930972	Significant Increase	Significant Increase	1.64149	0.0506313	0.16816	Not Significant	Not Significant	1.32658	0.222986	0.0786251	Not Significant	Not Significant
panel3	Amino Acids & Derivatives	N2-Succinyl-L-ornithine	AN01730007	HMDB0001199	C03415	127370	Tier 2	A-T916	166.2	232.106	0.181252	4.06332e-05	1.57817e-05	Significant Decrease	Significant Decrease	0.891301	0.341997	0.0747459	Not Significant	Not Significant	0.862919	0.521515	0.242312	Not Significant	Not Significant	0.187213	0.0210239	0.0122723	Significant Decrease	Significant Decrease
panel3	Amino Acids & Derivatives	N4-Acetyl-(2R,4S)-2,4-Diaminopentanoic acid	PR00943005				Tier 2	A-T2774	192.4	174.1	0.720675	0.141482	0.0167474	Not Significant	Not Significant	1.90079	2.63976e-06	0.000323995	Significant Increase	Significant Increase	1.04325	0.839677	0.337521	Not Significant	Not Significant	1.31307	0.079674	0.0344012	Not Significant	Not Significant
panel3	Amino Acids & Derivatives	N5-Acetyl-L-Ornithine	PR00943004			193343	Tier 2	A-T2773	163.6	174.1	2.61656	7.06407e-05	2.29651e-05	Significant Increase	Significant Increase	2.02872	0.000354258	0.00212911	Significant Increase	Significant Increase	4.1796	0.0417353	0.16816	Significant Increase	Significant Increase	1.27005	0.364741	0.115994	Not Significant	Not Significant
panel3	Amino Acids & Derivatives	N6-Acetyl-N6-hydroxy-L-lysine	AN01349000		C03955	128888	Tier 2	A-T657	238.9	204.111	1.31645	0.0745589	0.00915956	Not Significant	Not Significant	0.517425	0.00425875	0.00392253	Significant Decrease	Significant Decrease	0.950307	0.752104	0.310501	Not Significant	Not Significant	0.716781	0.088667	0.0375343	Not Significant	Not Significant
panel3	Amino Acids & Derivatives	N6-Hydroxy-L-lysine	AN00774000		C01028	439370	Tier 2	A-T328	364.9	162.1	0.233217	8.28112e-07	1.45794e-06	Significant Decrease	Significant Decrease	0.858644	0.32176	0.0713136	Not Significant	Not Significant	0.676806	0.107614	0.16816	Not Significant	Not Significant	0.295876	0.0379981	0.0195933	Significant Decrease	Significant Decrease
panel3	Amino Acids & Derivatives	Nopaline	AN02772000		C01682	108012	Tier 2	A-T1869	305.2	304.138	3.2534	0.0278884	0.00365222	Significant Increase	Significant Increase	0.761977	0.329187	0.0726911	Not Significant	Not Significant	0.855551	0.653769	0.281797	Not Significant	Not Significant	2.89757	8.08299e-07	1.40875e-05	Significant Increase	Significant Increase
panel3	Amino Acids & Derivatives	O-Methyl-L-threonine	AN00433003			2724875	Tier 2	A-T3002	218.4	133.074	2.04315	0.0728949	0.00896395	Not Significant	Not Significant	4.81522	2.05901e-06	0.000323995	Significant Increase	Significant Increase	9.52377	0.0379959	0.16816	Significant Increase	Significant Increase	1.03302	0.916714	0.240204	Not Significant	Not Significant
panel3	Amino Acids & Derivatives	O-Succinyl-L-homoserine	AN01560000		C01118	439406	Tier 2	A-T776	184.7	219.074	0.311216	5.07965e-06	4.36396e-06	Significant Decrease	Significant Decrease	0.432672	0.0122216	0.0063301	Significant Decrease	Significant Decrease	0.569389	0.0631846	0.16816	Not Significant	Not Significant	0.236489	0.062959	0.028345	Not Significant	Not Significant
panel3	Amino Acids & Derivatives	S-Cysteinosuccinic acid	AN01786000	HMDB0029418		169591	Tier 2	A-T2762	153.8	237.031	1.10258	0.239922	0.0276026	Not Significant	Not Significant	1.24359	0.262771	0.0601766	Not Significant	Not Significant	1.22393	0.113422	0.16816	Not Significant	Not Significant	1.12029	0.543063	0.159111	Not Significant	Not Significant
panel3	Amino Acids & Derivatives	S-Glutathionyl-L-cysteine /Cysteineglutathione disulfide	AN04120000		C05526	10455148	Tier 2	A-T3164	269.7	426.088	23.7918	0.00116097	0.000213101	Significant Increase	Significant Increase	1.08578	0.746797	0.138357	Not Significant	Not Significant	5.14498	0.17053	0.16816	Not Significant	Not Significant	5.02095	0.0141787	0.00940109	Significant Increase	Significant Increase
panel3	Amino Acids & Derivatives	Tabtoxinine-beta-lactam	BM01130002		C20918	115314	Tier 2	A-356	196.3	188.079	2.22614	4.88591e-05	1.7884e-05	Significant Increase	Significant Increase	0.639484	0.0119026	0.00625671	Significant Decrease	Significant Decrease	1.75795	0.160483	0.16816	Not Significant	Not Significant	0.809793	0.516228	0.15279	Not Significant	Not Significant
panel3	Amino Acids & Derivatives	Tyrosinamide	AN01029000	HMDB0013319		595943	Tier 2	A-1765	459.8	180.089	12.9256	0.000401029	9.15592e-05	Significant Increase	Significant Increase	1.1336	0.698461	0.131313	Not Significant	Not Significant	1.23642	0.0855795	0.16816	Not Significant	Not Significant	11.8508	0.0293134	0.0159511	Significant Increase	Significant Increase
panel3	Amino Acids & Derivatives	beta-Alanyl-Lysine	AN01534003	HMDB0060442	C05341	440638	Tier 2	A-T742	352.1	217.143	0.402971	0.00250517	0.000403019	Significant Decrease	Significant Decrease	1.19567	0.268121	0.0611351	Not Significant	Not Significant	0.982128	0.947181	0.365707	Not Significant	Not Significant	0.490589	0.105243	0.0425731	Not Significant	Not Significant
panel3	Amino Acids & Derivatives	gamma-Glutamyllysine	AN02339003	HMDB0029154		65254	Tier 2	A-889	306.5	275.148	1.75099	1.07706e-05	6.83412e-06	Significant Increase	Significant Increase	1.71866	0.000691378	0.0022993	Significant Increase	Significant Increase	1.11022	0.619933	0.272431	Not Significant	Not Significant	2.7106	0.000108428	0.000332665	Significant Increase	Significant Increase
panel3	Amino Acids & Derivatives	gamma-Glutamylvaline	AN01906002	HMDB0029162, HMDB11172, HMDB29162		7015683	Tier 2	A-241	163.2	246.121	0.53113	4.39067e-05	1.65561e-05	Significant Decrease	Significant Decrease	1.13168	0.354322	0.0768675	Not Significant	Not Significant	0.895894	0.632657	0.276001	Not Significant	Not Significant	0.670915	0.216921	0.0767528	Not Significant	Not Significant
panel3	Amino Acids & Derivatives	gamma-L-Glutamyl-L-2-aminobutyric acid	AN01730006		C21015	7014903	Tier 2	A-T915	255.9	232.106	0.472853	0.000465184	0.000102283	Significant Decrease	Significant Decrease	0.724006	0.0407172	0.0135832	Significant Decrease	Significant Decrease	0.699879	0.178035	0.16816	Not Significant	Not Significant	0.489154	0.119557	0.0470515	Not Significant	Not Significant
panel3	Amino Acids & Derivatives	p-Hydroxyphenylacetylglycine	AN01417001	HMDB0000735	C05596	440732	Tier 2	A-T685	321.7	209.069	4.41945	2.66439e-06	3.00043e-06	Significant Increase	Significant Increase	1.3514	0.0138178	0.00674326	Significant Increase	Significant Increase	1.75544	0.0351187	0.16816	Significant Increase	Significant Increase	3.40223	4.73857e-05	0.000170031	Significant Increase	Significant Increase
panel3	Amino Acids & Derivatives	Isomer 1 of 3-Cyano-L-alanine	BM00253000	HMDB0060245	C02512	439742	Tier 2	A-321	184.5	114.041	5.9177	7.59207e-05	2.40256e-05	Significant Increase	Significant Increase	2.24374	0.00872925	0.00530577	Significant Increase	Significant Increase	11.7449	0.209252	0.16816	Not Significant	Not Significant	1.13052	0.844342	0.226395	Not Significant	Not Significant
panel3	Amino Acids & Derivatives	Isomer 1 of 3-Phenylpropionylglycine	BM01392003	HMDB0002042		1608346	Tier 2	A-1053	338.3	207.089	3.21426	0.00386415	0.000592406	Significant Increase	Significant Increase	0.681756	0.05104	0.0160816	Not Significant	Not Significant	1.56493	0.250314	0.16816	Not Significant	Not Significant	1.40028	0.196501	0.0709682	Not Significant	Not Significant
panel3	Amino Acids & Derivatives	Isomer 1 of 4-Chloro-L-lysine	BM01026000		C22137	550920	Tier 2	A-74	114.9	180.063	1.48819	0.000313471	7.49213e-05	Significant Increase	Significant Increase	0.787184	0.00171358	0.0027881	Significant Decrease	Significant Decrease	0.88189	0.236246	0.16816	Not Significant	Not Significant	1.32837	0.0134826	0.00900809	Significant Increase	Significant Increase
panel3	Amino Acids & Derivatives	Isomer 1 of 4-Hydroxy-4-methylglutamic acid	BM00979000		C06034	440894	Tier 2	A-114	129.5	177.067	0.763639	0.00700523	0.0010094	Significant Decrease	Significant Decrease	0.501429	0.00519196	0.00421312	Significant Decrease	Significant Decrease	0.618231	0.136707	0.16816	Not Significant	Not Significant	0.619366	0.329716	0.107504	Not Significant	Not Significant
panel3	Amino Acids & Derivatives	Isomer 1 of 4-Methylene-L-glutamic acid	BM00722001	HMDB0029433	C00651	439282	Tier 2	A-250	166.5	159.053	0.752658	0.0010919	0.000202504	Significant Decrease	Significant Decrease	0.604209	0.0003216	0.00212911	Significant Decrease	Significant Decrease	0.762855	0.295475	0.178235	Not Significant	Not Significant	0.596132	0.192288	0.0695704	Not Significant	Not Significant
panel3	Amino Acids & Derivatives	Isomer 1 of 5-Hydroxy-L-tryptophan	AN01585002	HMDB0000472, HMDB0000504, HMDB0015571	C00643	439280	Tier 2	A-900	310.2	220.084	2.62243	1.38516e-05	8.02002e-06	Significant Increase	Significant Increase	0.598749	0.000434518	0.00212911	Significant Decrease	Significant Decrease	1.04615	0.750465	0.309967	Not Significant	Not Significant	1.50091	0.0146991	0.00960046	Significant Increase	Significant Increase
panel3	Amino Acids & Derivatives	Isomer 1 of 5-Hydroxylysine	AN00774001	HMDB0000450	C16741	3032849	Tier 2	A-963	322.7	162.1	0.196447	0.000119089	3.41818e-05	Significant Decrease	Significant Decrease	0.583498	0.0201012	0.00861478	Significant Decrease	Significant Decrease	0.63584	0.149794	0.16816	Not Significant	Not Significant	0.180276	0.061692	0.0279292	Not Significant	Not Significant
panel3	Amino Acids & Derivatives	Isomer 1 of Aspartic acid	AN00428000	HMDB0000191	C00049	5960	Tier 2	A-369	199.4	133.037	9.7337	0.000178844	4.75156e-05	Significant Increase	Significant Increase	2.29034	0.000895149	0.00231628	Significant Increase	Significant Increase	40.587	0.189976	0.16816	Not Significant	Not Significant	0.549277	0.507167	0.150582	Not Significant	Not Significant
panel3	Amino Acids & Derivatives	Isomer 1 of Histidine	AN00684000	HMDB0000177		773	Tier 2	A-253	167.1	155.069	0.608675	0.0542386	0.00677306	Not Significant	Not Significant	1.39821	0.0334877	0.0116705	Significant Increase	Significant Increase	0.733064	0.215206	0.16816	Not Significant	Not Significant	1.16095	0.458432	0.139027	Not Significant	Not Significant
panel3	Amino Acids & Derivatives	Isomer 1 of Homoserine	AN00291001	HMDB0000719	C00263	12647	Tier 2	A-221	157.8	119.058	2.79692	0.00020511	5.27004e-05	Significant Increase	Significant Increase	0.940651	0.459245	0.0939518	Not Significant	Not Significant	4.03351	0.174362	0.16816	Not Significant	Not Significant	0.652266	0.488154	0.146345	Not Significant	Not Significant
panel3	Amino Acids & Derivatives	Isomer 1 of L-2-Amino-6-oxoheptanedioic acid	BM01144000		C03871	194695	Tier 2	A-47	101.1	189.064	1.12233	0.0809688	0.00989355	Not Significant	Not Significant	0.570345	0.0105994	0.00584	Significant Decrease	Significant Decrease	0.760104	0.0706648	0.16816	Not Significant	Not Significant	0.842138	0.454501	0.138195	Not Significant	Not Significant
panel3	Amino Acids & Derivatives	Isomer 1 of L-Allysine	AN00561000	HMDB0059595	C04076	160603	Tier 2	A-454	215.8	145.074	0.692065	4.2433e-05	1.61832e-05	Significant Decrease	Significant Decrease	0.795339	0.0889278	0.0248521	Not Significant	Not Significant	0.786188	0.244962	0.16816	Not Significant	Not Significant	0.70012	0.21751	0.0769167	Not Significant	Not Significant
panel3	Amino Acids & Derivatives	Isomer 1 of Lysine	AN00578000	HMDB0000182	C00047	5962	Tier 2	A-198	150.4	146.106	0.57267	0.00616499	0.00089764	Significant Decrease	Significant Decrease	0.886693	0.181477	0.0443656	Not Significant	Not Significant	0.675763	0.0191181	0.16816	Significant Decrease	Significant Decrease	0.751421	0.0306112	0.01651	Significant Decrease	Significant Decrease
panel3	Amino Acids & Derivatives	Isomer 1 of N(6)-Methyllysine	AN00744000	HMDB0002038	C02728	164795	Tier 2	A-1596	427.4	160.119	0.397709	0.000385609	8.8605e-05	Significant Decrease	Significant Decrease	1.2956	0.00114331	0.00248802	Significant Increase	Significant Increase	0.714455	0.218047	0.16816	Not Significant	Not Significant	0.721209	0.358018	0.114674	Not Significant	Not Significant
panel3	Amino Acids & Derivatives	Isomer 1 of N-Acetyl-3,4-Dihydroxy-L-phenylalanine	PR01809000			13987867	Tier 2	A-867	301.9	239.079	2.13059	0.00174592	0.00029978	Significant Increase	Significant Increase	0.751436	0.0191459	0.00831568	Significant Decrease	Significant Decrease	0.881906	0.62992	0.275743	Not Significant	Not Significant	1.81539	0.00517909	0.00451967	Significant Increase	Significant Increase
panel3	Amino Acids & Derivatives	Isomer 1 of N-formylkynurenine	AN01778000	HMDB0001200	C02700	910	Tier 2	A-825	294	236.079	1.73252	0.000362211	8.43921e-05	Significant Increase	Significant Increase	1.24838	0.0115932	0.00616738	Significant Increase	Significant Increase	1.92956	0.142109	0.16816	Not Significant	Not Significant	1.1209	0.674807	0.190394	Not Significant	Not Significant
panel3	Amino Acids & Derivatives	Isomer 1 of O-Methyl-L-threonine	AN00433003			2724875	Tier 2	A-296	177.1	133.071	0.473795	2.76654e-07	7.94983e-07	Significant Decrease	Significant Decrease	1.65705	0.00218246	0.00300871	Significant Increase	Significant Increase	0.89619	0.234971	0.16816	Not Significant	Not Significant	0.876044	0.251563	0.0870831	Not Significant	Not Significant
panel3	Amino Acids & Derivatives	Isomer 1 of Pipecolic acid	AN00385000	HMDB0000070	C00408	849	Tier 2	A-1358	385.4	129.078	2.32311	2.77143e-05	1.21768e-05	Significant Increase	Significant Increase	1.27398	0.00806917	0.00515837	Significant Increase	Significant Increase	2.00438	0.112178	0.16816	Not Significant	Not Significant	1.47657	0.126987	0.0494648	Not Significant	Not Significant
panel3	Amino Acids & Derivatives	Isomer 1 of Proline	AN00259000	HMDB0000162	C00148	614	Tier 2	A-658	257.9	115.063	0.441508	5.81766e-06	4.6319e-06	Significant Decrease	Significant Decrease	1.58897	0.27532	0.0625389	Not Significant	Not Significant	1.19604	0.173586	0.16816	Not Significant	Not Significant	0.586556	0.0791595	0.034222	Not Significant	Not Significant
panel3	Amino Acids & Derivatives	Isomer 2 of 3-Cyano-L-alanine	BM00253000	HMDB0060245	C02512	439742	Tier 2	A-541	234.3	114.042	1.09198	0.312722	0.0354078	Not Significant	Not Significant	1.09797	0.247475	0.0571725	Not Significant	Not Significant	1.16213	0.33411	0.189238	Not Significant	Not Significant	1.03169	0.816721	0.220833	Not Significant	Not Significant
panel3	Amino Acids & Derivatives	Isomer 2 of 4-Chloro-L-lysine	BM01026000		C22137	550920	Tier 2	A-952	320	180.063	0.755148	0.00377456	0.000579988	Significant Decrease	Significant Decrease	1.10226	0.192499	0.0465723	Not Significant	Not Significant	0.884885	0.137232	0.16816	Not Significant	Not Significant	0.940656	0.477681	0.143823	Not Significant	Not Significant
panel3	Amino Acids & Derivatives	Isomer 2 of Aspartic acid	AN00428000	HMDB0000191	C00049	5960	Tier 2	A-506	226.2	133.037	8.96739	0.000380962	8.77792e-05	Significant Increase	Significant Increase	2.30788	0.00331346	0.00357249	Significant Increase	Significant Increase	41.2446	0.195361	0.16816	Not Significant	Not Significant	0.501779	0.472965	0.142544	Not Significant	Not Significant
panel3	Amino Acids & Derivatives	Isomer 2 of Histidine	AN00684000	HMDB0000177		773	Tier 2	A-571	239.9	155.069	1.2221	0.0877602	0.0106816	Not Significant	Not Significant	1.3149	0.0399773	0.0133891	Significant Increase	Significant Increase	2.07868	0.17785	0.16816	Not Significant	Not Significant	0.773056	0.518725	0.153454	Not Significant	Not Significant
panel3	Amino Acids & Derivatives	Isomer 2 of N(6)-Methyllysine	AN00744000	HMDB0002038	C02728	164795	Tier 2	A-1676	444	160.12	1.66837	0.0105552	0.00146845	Significant Increase	Significant Increase	1.06721	0.645249	0.123465	Not Significant	Not Significant	1.22682	0.456743	0.223801	Not Significant	Not Significant	1.45131	0.131448	0.050841	Not Significant	Not Significant
panel3	Amino Acids & Derivatives	Isomer 3 of 4-Chloro-L-lysine	BM01026000		C22137	550920	Tier 2	A-1076	344	180.062	0.761053	0.0051856	0.000769833	Significant Decrease	Significant Decrease	1.03567	0.524779	0.104707	Not Significant	Not Significant	0.8686	0.18749	0.16816	Not Significant	Not Significant	0.907434	0.355727	0.114087	Not Significant	Not Significant
627	Aminobenzoate degradation	4-Hydroxyaniline	BM00219000	HMDB0001169	C02372	403	Tier 1	A-T2397	279.6	109.053	118.982	6.68469e-06	5.06416e-06	Significant Increase	Significant Increase	0.991896	0.936849	0.167508	Not Significant	Not Significant	63.4821	0.317801	0.185608	Not Significant	Not Significant	1.85907	0.38048	0.120002	Not Significant	Not Significant
627	Aminobenzoate degradation	Aniline	BM00139000	HMDB0003012	C00292	6115	Tier 1	A-T2392	399.7	93.0578	0.852121	0.0064225	0.000933503	Not Significant	Not Significant	1.09644	0.0765062	0.0220691	Not Significant	Not Significant	0.969697	0.73504	0.305136	Not Significant	Not Significant	0.9635	0.69358	0.194164	Not Significant	Not Significant
627	Aminobenzoate degradation	Vanillic acid	BM00856008	HMDB0000484	C06672	8468	Tier 1	A-T2487	397.6	168.042	1.51494	0.0104499	0.00145623	Significant Increase	Significant Increase	0.940469	0.501124	0.101043	Not Significant	Not Significant	0.914595	0.58573	0.262006	Not Significant	Not Significant	1.5578	0.0054572	0.00468199	Significant Increase	Significant Increase
627	Aminobenzoate degradation	3-Hydroxyaminophenol	BM00333002		C14602	5460445	Tier 2	A-T2415	395.8	125.048	0.681312	0.0432395	0.00546781	Significant Decrease	Significant Decrease	1.12531	0.411169	0.0859159	Not Significant	Not Significant	1.36471	0.169966	0.16816	Not Significant	Not Significant	0.561794	0.0412622	0.0208531	Significant Decrease	Significant Decrease
627	Aminobenzoate degradation	3-O-Methylgallic acid	BM01076001		C05616	19829	Tier 2	A-T2508	242.4	184.037	3.67799	1.67057e-05	8.82964e-06	Significant Increase	Significant Increase	1.67002	0.00176	0.00281738	Significant Increase	Significant Increase	1.06278	0.181741	0.16816	Not Significant	Not Significant	5.7795	0.000163451	0.000453205	Significant Increase	Significant Increase
627	Aminobenzoate degradation	4-Aminocatechol/Aminohydroquinone	BM00333000		C18351	151726	Tier 2	A-T3142	294.2	125.048	0.687952	0.00101969	0.000192104	Significant Decrease	Significant Decrease	0.633225	0.0125018	0.00637198	Significant Decrease	Significant Decrease	0.679398	0.148452	0.16816	Not Significant	Not Significant	0.641198	0.255051	0.0880482	Not Significant	Not Significant
627	Aminobenzoate degradation	4-Carboxy-2-hydroxy-6-methoxy-6-oxohexa-2,4-dienoic acid	BM01508002		C18345	54731235	Tier 2	A-T2557	286.9	216.027	0.378008	1.11598e-06	1.70119e-06	Significant Decrease	Significant Decrease	1.09617	0.176851	0.0434116	Not Significant	Not Significant	0.957682	0.792648	0.322506	Not Significant	Not Significant	0.432672	0.0211579	0.0123152	Significant Decrease	Significant Decrease
627	Aminobenzoate degradation	Dihydrophloroglucinol	BM00371002		C06719	361	Tier 2	A-T2436	298.8	128.047	1.83665	0.0079927	0.00113597	Significant Increase	Significant Increase	0.554506	0.00638668	0.00461411	Significant Decrease	Significant Decrease	0.979407	0.731878	0.304245	Not Significant	Not Significant	1.03984	0.721903	0.200529	Not Significant	Not Significant
627	Aminobenzoate degradation	Gallic acid	BM00887000	HMDB0005807	C01424	370	Tier 2	A-T2490	472.6	170.022	0.622476	0.04278	0.00541632	Significant Decrease	Significant Decrease	0.828364	0.148729	0.0375397	Not Significant	Not Significant	0.806961	0.272488	0.171256	Not Significant	Not Significant	0.638986	0.0372128	0.0193025	Significant Decrease	Significant Decrease
627	Aminobenzoate degradation	o-Hydroxylaminobenzoic acid	BM00657000		C16235	349497	Tier 2	A-T2459	309	153.043	1.38956	0.0508447	0.00637791	Not Significant	Not Significant	1.15466	0.103456	0.0280877	Not Significant	Not Significant	0.962103	0.846425	0.338933	Not Significant	Not Significant	1.66766	0.00386463	0.00358816	Significant Increase	Significant Increase
330	Arginine and proline metabolism	Agmatine	AN00401000	HMDB0001432	C00179	199	Tier 1	A-T116	375.4	130.122	0.32998	4.34116e-06	3.99037e-06	Significant Decrease	Significant Decrease	0.587128	0.00218125	0.00300871	Significant Decrease	Significant Decrease	0.657762	0.103849	0.16816	Not Significant	Not Significant	0.294545	0.0461306	0.0225478	Significant Decrease	Significant Decrease
330	Arginine and proline metabolism	Hydroxyproline	AN00406000	HMDB0000725	C01157	5810	Tier 1	A-T118	162.3	131.058	2.29696	1.91871e-08	2.01256e-07	Significant Increase	Significant Increase	3.77778	0.000317824	0.00212911	Significant Increase	Significant Increase	4.09393	0.0453899	0.16816	Significant Increase	Significant Increase	2.11958	0.00920923	0.0068341	Significant Increase	Significant Increase
330	Arginine and proline metabolism	N-Acetylputrescine	AN00400000	HMDB0002064	C02714	122356	Tier 1	A-T114	211.1	130.111	0.419093	4.55362e-05	1.70165e-05	Significant Decrease	Significant Decrease	0.592852	0.00366783	0.00375301	Significant Decrease	Significant Decrease	0.663354	0.132563	0.16816	Not Significant	Not Significant	0.374552	0.0791348	0.034222	Not Significant	Not Significant
330	Arginine and proline metabolism	Proline	AN00259000	HMDB0000162	C00148	614	Tier 1	A-T73	277.2	115.063	26.2256	1.50719e-05	8.3305e-06	Significant Increase	Significant Increase	1.60206	5.75285e-05	0.00142129	Significant Increase	Significant Increase	23.8571	0.173891	0.16816	Not Significant	Not Significant	1.76111	0.260555	0.0895932	Not Significant	Not Significant
330	Arginine and proline metabolism	Putrescine	AN00122000	HMDB0001414	C00134	1045	Tier 1	A-T30	463.6	88.1	0.521506	1.79438e-06	2.27713e-06	Significant Decrease	Significant Decrease	1.40061	0.100969	0.0275192	Not Significant	Not Significant	0.958771	0.878926	0.349242	Not Significant	Not Significant	0.761836	0.437089	0.134117	Not Significant	Not Significant
330	Arginine and proline metabolism	Spermidine	AN00565000	HMDB0001257	C00315	1102	Tier 1	A-T206	575.4	145.158	1.71487	0.000843878	0.000165987	Significant Increase	Significant Increase	0.564977	0.0106697	0.00584	Significant Decrease	Significant Decrease	0.732196	0.30427	0.181348	Not Significant	Not Significant	1.32322	0.424285	0.130979	Not Significant	Not Significant
330	Arginine and proline metabolism	Spermine	AN01329000	HMDB0001256	C00750	1103	Tier 1	A-T630	650	202.216	1.16263	0.519912	0.0574108	Not Significant	Not Significant	4.32456	0.00235111	0.00312791	Significant Increase	Significant Increase	12.5053	0.0492686	0.16816	Significant Increase	Significant Increase	0.402059	0.144389	0.0550484	Not Significant	Not Significant
330	Arginine and proline metabolism	cis-4-Hydroxy-D-proline	AN00406012	HMDB0060460	C03440	440014	Tier 1	A-365	198.2	131.058	3.4	1.19554e-05	7.33265e-06	Significant Increase	Significant Increase	0.945429	0.581335	0.113563	Not Significant	Not Significant	2.13735	0.0895179	0.16816	Not Significant	Not Significant	1.50395	0.111164	0.0444948	Not Significant	Not Significant
330	Arginine and proline metabolism	2-Oxo-4-hydroxy-5-aminovaleric acid	AN00583003		C05941	440852	Tier 2	A-T225	177.7	147.053	5.35803	0.193759	0.0225302	Not Significant	Not Significant	1.65826	0.299885	0.0673178	Not Significant	Not Significant	1.6881	0.130642	0.16816	Not Significant	Not Significant	5.2633	0.00441971	0.00400598	Significant Increase	Significant Increase
330	Arginine and proline metabolism	2-Oxoarginine	AN00927000	HMDB0004225	C03771	558	Tier 2	A-T417	120.6	173.08	1.99971	0.00735126	0.00105319	Significant Increase	Significant Increase	1.31025	0.0438221	0.0143791	Significant Increase	Significant Increase	2.12372	0.177778	0.16816	Not Significant	Not Significant	1.23374	0.513009	0.152003	Not Significant	Not Significant
330	Arginine and proline metabolism	4-(L-gamma-Glutamylamino)butanoic acid	AN01730000	HMDB0012161	C15767	23724570	Tier 2	A-195	149.6	232.106	0.272768	7.30164e-06	5.30964e-06	Significant Decrease	Significant Decrease	0.834718	0.474215	0.0964689	Not Significant	Not Significant	0.793804	0.262057	0.168586	Not Significant	Not Significant	0.286827	0.0210895	0.0122988	Significant Decrease	Significant Decrease
330	Arginine and proline metabolism	4-Aminobutyraldehyde	AN00115001	HMDB0001080	C00555	118	Tier 2	A-T25	279.2	87.0684	160.838	1.93348e-06	2.35162e-06	Significant Increase	Significant Increase	0.995295	0.951718	0.169445	Not Significant	Not Significant	70.4865	0.297811	0.178925	Not Significant	Not Significant	2.27109	0.199758	0.0718045	Not Significant	Not Significant
330	Arginine and proline metabolism	4-Guanidinobutanal	AN00386000		C02647	559	Tier 2	A-310	180.1	129.09	28.6547	0.00159543	0.000277755	Significant Increase	Significant Increase	1.41426	0.0276276	0.0106357	Significant Increase	Significant Increase	53.2662	0.182181	0.16816	Not Significant	Not Significant	0.760805	0.714481	0.198829	Not Significant	Not Significant
330	Arginine and proline metabolism	4-Guanidinobutanoic acid	AN00562000	HMDB0003464	C01035	500	Tier 2	A-1066	340.9	145.085	1.163	0.329647	0.0371894	Not Significant	Not Significant	2.20912	0.00153469	0.00268668	Significant Increase	Significant Increase	6.82406	0.240966	0.16816	Not Significant	Not Significant	0.376493	0.372067	0.117902	Not Significant	Not Significant
330	Arginine and proline metabolism	4-Oxoproline	AN00380006		C01877	107541	Tier 2	A-640	252.9	129.042	11.9931	0.00200986	0.000334977	Significant Increase	Significant Increase	0.899027	0.619449	0.119618	Not Significant	Not Significant	2.08062	0.263151	0.16888	Not Significant	Not Significant	5.18219	0.00490962	0.00435598	Significant Increase	Significant Increase
330	Arginine and proline metabolism	L-Glutamate 5-semialdehyde	AN00406004	HMDB0002104	C01165	193305	Tier 2	A-T119	198.2	131.058	5.19404	4.81742e-06	4.2258e-06	Significant Increase	Significant Increase	0.862915	0.160783	0.0398872	Not Significant	Not Significant	2.81812	0.0728147	0.16816	Not Significant	Not Significant	1.59043	0.0968672	0.0400332	Not Significant	Not Significant
330	Arginine and proline metabolism	L-erythro-4-Hydroxyglutamic acid	AN00782000		C05947	440854	Tier 2	A-T334	121.9	163.048	1.95764	0.105329	0.0126658	Not Significant	Not Significant	1.10772	0.768648	0.141655	Not Significant	Not Significant	1.32553	0.0527432	0.16816	Not Significant	Not Significant	1.63595	0.181499	0.0662167	Not Significant	Not Significant
330	Arginine and proline metabolism	N-Acetyl-N(omega)-Hydroxyarginine	PR01733000				Tier 2	A-721	273.4	232.118	3.94644	0.00434576	0.000659648	Significant Increase	Significant Increase	1.87593	0.00120231	0.00255035	Significant Increase	Significant Increase	16.9988	0.196435	0.16816	Not Significant	Not Significant	0.435516	0.405872	0.126705	Not Significant	Not Significant
330	Arginine and proline metabolism	N2-Succinyl-L-ornithine	AN01730007	HMDB0001199	C03415	127370	Tier 2	A-T916	166.2	232.106	0.181252	4.06332e-05	1.57817e-05	Significant Decrease	Significant Decrease	0.891301	0.341997	0.0747459	Not Significant	Not Significant	0.862919	0.521515	0.242312	Not Significant	Not Significant	0.187213	0.0210239	0.0122723	Significant Decrease	Significant Decrease
330	Arginine and proline metabolism	Nopaline	AN02772000		C01682	108012	Tier 2	A-T1869	305.2	304.138	3.2534	0.0278884	0.00365222	Significant Increase	Significant Increase	0.761977	0.329187	0.0726911	Not Significant	Not Significant	0.855551	0.653769	0.281797	Not Significant	Not Significant	2.89757	8.08299e-07	1.40875e-05	Significant Increase	Significant Increase
330	Arginine and proline metabolism	Isomer 1 of N-Acetylputrescine	AN00400000	HMDB0002064	C02714	122356	Tier 2	A-533	232.1	130.11	0.927077	0.344653	0.0387774	Not Significant	Not Significant	0.627982	0.0107376	0.00584928	Significant Decrease	Significant Decrease	0.697549	0.106692	0.16816	Not Significant	Not Significant	0.834619	0.513153	0.152003	Not Significant	Not Significant
330	Arginine and proline metabolism	Isomer 1 of Proline	AN00259000	HMDB0000162	C00148	614	Tier 2	A-658	257.9	115.063	0.441508	5.81766e-06	4.6319e-06	Significant Decrease	Significant Decrease	1.58897	0.27532	0.0625389	Not Significant	Not Significant	1.19604	0.173586	0.16816	Not Significant	Not Significant	0.586556	0.0791595	0.034222	Not Significant	Not Significant
330	Arginine and proline metabolism	Isomer 2 of N-Acetylputrescine	AN00400000	HMDB0002064	C02714	122356	Tier 2	A-586	243.6	130.111	0.879967	0.103633	0.0124911	Not Significant	Not Significant	0.824375	0.127368	0.0332472	Not Significant	Not Significant	0.839406	0.244323	0.16816	Not Significant	Not Significant	0.86421	0.432119	0.132859	Not Significant	Not Significant
330	Arginine and proline metabolism	Isomer 3 of N-Acetylputrescine	AN00400000	HMDB0002064	C02714	122356	Tier 2	A-700	268.6	130.11	1.85861	0.00257082	0.000411991	Significant Increase	Significant Increase	1.10321	0.177753	0.0435822	Not Significant	Not Significant	0.843677	0.455466	0.223389	Not Significant	Not Significant	2.43037	7.83959e-05	0.000250374	Significant Increase	Significant Increase
330	Arginine and proline metabolism	Isomer 4 of N-Acetylputrescine	AN00400000	HMDB0002064	C02714	122356	Tier 2	A-747	278.2	130.108	1.1011	0.590101	0.0644778	Not Significant	Not Significant	1.06511	0.613892	0.118763	Not Significant	Not Significant	1.11919	0.708331	0.297479	Not Significant	Not Significant	1.04789	0.856702	0.229205	Not Significant	Not Significant
220	Arginine biosynthesis	Arginine	AN00945000	HMDB0000517	C00062	6322	Tier 1	A-864	301.7	174.111	14.5813	0.00132732	0.000239589	Significant Increase	Significant Increase	1.523	0.00786673	0.00511459	Significant Increase	Significant Increase	31.7358	0.185488	0.16816	Not Significant	Not Significant	0.699757	0.646643	0.18398	Not Significant	Not Significant
220	Arginine biosynthesis	Aspartic acid	AN00428000	HMDB0000191	C00049	5960	Tier 1	A-T142	155.6	133.037	14.8237	4.7271e-05	1.75338e-05	Significant Increase	Significant Increase	1.62663	0.000106551	0.00176112	Significant Increase	Significant Increase	5.12428	0.119747	0.16816	Not Significant	Not Significant	4.70558	0.000227094	0.000584504	Significant Increase	Significant Increase
220	Arginine biosynthesis	Citrulline	AN00958001	HMDB0000904	C00327	9750	Tier 1	A-117	130.6	175.098	4.45422	7.16595e-05	2.31575e-05	Significant Increase	Significant Increase	1.80603	0.00930615	0.00550887	Significant Increase	Significant Increase	1.55333	0.351953	0.194449	Not Significant	Not Significant	5.17883	0.00023074	0.000588919	Significant Increase	Significant Increase
220	Arginine biosynthesis	Glutamic acid/L-4-Hydroxyglutamate semialdehyde	AN00583000	HMDB0000148	C00302	611	Tier 1	A-T3161	154.9	147.053	6.61425	2.17237e-05	1.05327e-05	Significant Increase	Significant Increase	0.991059	0.938323	0.167629	Not Significant	Not Significant	2.07527	0.258717	0.168178	Not Significant	Not Significant	3.15868	0.00314175	0.00310108	Significant Increase	Significant Increase
220	Arginine biosynthesis	Glutamine	AN00574000	HMDB0000641	C00064	5961	Tier 1	A-T209	125.6	146.069	17.8824	0.00134713	0.000241768	Significant Increase	Significant Increase	3.1864	0.00911094	0.00545876	Significant Increase	Significant Increase	90.7255	0.178008	0.16816	Not Significant	Not Significant	0.628053	0.575553	0.166787	Not Significant	Not Significant
220	Arginine biosynthesis	Ornithine	AN00423000	HMDB0000214	C00077	6262	Tier 1	A-T137	388	132.09	147.543	5.7447e-06	4.61793e-06	Significant Increase	Significant Increase	1.0273	0.686868	0.129598	Not Significant	Not Significant	60.1714	0.281508	0.174248	Not Significant	Not Significant	2.51899	0.127259	0.049476	Not Significant	Not Significant
220	Arginine biosynthesis	N-Acetyl-N-(L-Arginino)succinic acid	PR03142000				Tier 2	A-T2894	284.7	332.133	1.01324	0.894374	0.0952678	Not Significant	Not Significant	0.585128	0.00608606	0.00454023	Significant Decrease	Significant Decrease	0.826184	0.0744977	0.16816	Not Significant	Not Significant	0.717604	0.0282397	0.0154773	Significant Decrease	Significant Decrease
220	Arginine biosynthesis	N5-Acetyl-L-Ornithine	PR00943004			193343	Tier 2	A-T2773	163.6	174.1	2.61656	7.06407e-05	2.29651e-05	Significant Increase	Significant Increase	2.02872	0.000354258	0.00212911	Significant Increase	Significant Increase	4.1796	0.0417353	0.16816	Significant Increase	Significant Increase	1.27005	0.364741	0.115994	Not Significant	Not Significant
220	Arginine biosynthesis	Isomer 1 of Aspartic acid	AN00428000	HMDB0000191	C00049	5960	Tier 2	A-369	199.4	133.037	9.7337	0.000178844	4.75156e-05	Significant Increase	Significant Increase	2.29034	0.000895149	0.00231628	Significant Increase	Significant Increase	40.587	0.189976	0.16816	Not Significant	Not Significant	0.549277	0.507167	0.150582	Not Significant	Not Significant
220	Arginine biosynthesis	Isomer 2 of Aspartic acid	AN00428000	HMDB0000191	C00049	5960	Tier 2	A-506	226.2	133.037	8.96739	0.000380962	8.77792e-05	Significant Increase	Significant Increase	2.30788	0.00331346	0.00357249	Significant Increase	Significant Increase	41.2446	0.195361	0.16816	Not Significant	Not Significant	0.501779	0.472965	0.142544	Not Significant	Not Significant
362	Benzoate degradation	2,3-Dihydroxybenzoic acid	BM00670003	HMDB0000397	C00196	19	Tier 1	A-T2462	379.6	154.027	3.87886	0.000468252	0.000102766	Significant Increase	Significant Increase	0.313151	0.00083068	0.00231628	Significant Decrease	Significant Decrease	0.548372	0.0746278	0.16816	Not Significant	Not Significant	2.21504	0.0147618	0.0096204	Significant Increase	Significant Increase
362	Benzoate degradation	(1E,3E)-4-Hydroxybuta-1,3-diene-1,2,4-tricarboxylic acid	BM01310001		C04324	54675766	Tier 2	A-T2546	284	202.011	0.176347	6.03364e-08	3.5471e-07	Significant Decrease	Significant Decrease	0.661098	0.0654866	0.0194652	Not Significant	Not Significant	0.525484	0.0503677	0.16816	Not Significant	Not Significant	0.221857	0.0766855	0.0332231	Not Significant	Not Significant
362	Benzoate degradation	3-Hydroxy-cis,cis-muconic acid	BM00711001		C03676	54675763	Tier 2	A-T2469	259.8	158.022	1.58838	0.0541409	0.00676423	Not Significant	Not Significant	1.32626	0.0347916	0.0119676	Significant Increase	Significant Increase	0.788858	0.440323	0.218463	Not Significant	Not Significant	2.67044	0.000344568	0.000775597	Significant Increase	Significant Increase
362	Benzoate degradation	Resorcinol	BM00227001	HMDB0032037	C01751	5054	Tier 2	A-T2405	638.4	110.037	14.7491	4.48294e-05	1.67775e-05	Significant Increase	Significant Increase	1.05456	0.509177	0.102188	Not Significant	Not Significant	2.9086	0.211455	0.16816	Not Significant	Not Significant	5.3475	7.69792e-05	0.000247144	Significant Increase	Significant Increase
410	beta-Alanine metabolism	Pantothenic acid	AN01565000	HMDB0000210	C00864	6613	Tier 1	A-T784	233.3	219.111	2.51141	1.85986e-08	2.01256e-07	Significant Increase	Significant Increase	0.838976	0.0190999	0.00831289	Not Significant	Not Significant	0.703028	0.126128	0.16816	Not Significant	Not Significant	2.99705	0.000118025	0.000351195	Significant Increase	Significant Increase
410	beta-Alanine metabolism	3-Aminopropanal	AN00065001	HMDB0001106	C05665	75	Tier 2	A-T12	261.7	73.0528	1.19522	0.137682	0.016344	Not Significant	Not Significant	0.453989	0.0023683	0.00312791	Significant Decrease	Significant Decrease	0.578993	0.0776538	0.16816	Not Significant	Not Significant	0.937175	0.866267	0.230652	Not Significant	Not Significant
410	beta-Alanine metabolism	beta-Alanyl-Lysine	AN01534003	HMDB0060442	C05341	440638	Tier 2	A-T742	352.1	217.143	0.402971	0.00250517	0.000403019	Significant Decrease	Significant Decrease	1.19567	0.268121	0.0611351	Not Significant	Not Significant	0.982128	0.947181	0.365707	Not Significant	Not Significant	0.490589	0.105243	0.0425731	Not Significant	Not Significant
998	Biosynthesis of various antibiotics	3-Amino-4-hydroxybenzoic acid	BM00657002	HMDB0304941	C12115	65083	Tier 2	A-T2686	480.7	153.043	3.62563	0.000903404	0.000174537	Significant Increase	Significant Increase	0.370135	0.000865519	0.00231628	Significant Decrease	Significant Decrease	0.549784	0.0538335	0.16816	Not Significant	Not Significant	2.44091	0.0104671	0.00748523	Significant Increase	Significant Increase
998	Biosynthesis of various antibiotics	Dapdiamide A	BM02711000		C20962	45380223	Tier 2	A-124	131.6	300.148	0.396642	0.000321459	7.63168e-05	Significant Decrease	Significant Decrease	0.878767	0.559176	0.110157	Not Significant	Not Significant	1.14627	0.602834	0.267135	Not Significant	Not Significant	0.304078	0.0358065	0.0186843	Significant Decrease	Significant Decrease
997	Biosynthesis of various other secondary metabolites	2-Amino-4-chloro-4-pentenoic acid	ED00601000		C04075	440216	Tier 2	A-T2682	322.4	149.024	7.849	0.000221506	5.59359e-05	Significant Increase	Significant Increase	0.890623	0.429216	0.0888909	Not Significant	Not Significant	1.79514	0.0660071	0.16816	Not Significant	Not Significant	3.89412	0.0022208	0.00242341	Significant Increase	Significant Increase
997	Biosynthesis of various other secondary metabolites	2-[(2-Aminoethylcarbamoyl)methyl]-2-hydroxybutanedioic acid	BM01757002		C22073	75300575	Tier 2	A-246	165.8	234.085	3.65447	0.0022931	0.000375425	Significant Increase	Significant Increase	0.755929	0.201662	0.0484266	Not Significant	Not Significant	1.12639	0.493754	0.2345	Not Significant	Not Significant	2.45254	0.0291309	0.0158943	Significant Increase	Significant Increase
997	Biosynthesis of various other secondary metabolites	4-Chloro-L-lysine	BM01026000		C22137	550920	Tier 2	A-232	161.4	180.063	143.708	3.42133e-05	1.4068e-05	Significant Increase	Significant Increase	1.0461	0.575709	0.112726	Not Significant	Not Significant	12.4583	0.204571	0.16816	Not Significant	Not Significant	12.0669	3.02062e-06	3.29032e-05	Significant Increase	Significant Increase
997	Biosynthesis of various other secondary metabolites	L-beta-Ethynylserine	BM00380002		C22141	127838	Tier 2	A-T2679	284.3	129.043	2.68916	0.0483109	0.00608144	Significant Increase	Significant Increase	0.793226	0.579061	0.113277	Not Significant	Not Significant	1.3078	0.22283	0.16816	Not Significant	Not Significant	1.63107	0.339626	0.110022	Not Significant	Not Significant
997	Biosynthesis of various other secondary metabolites	Isomer 1 of 4-Chloro-L-lysine	BM01026000		C22137	550920	Tier 2	A-74	114.9	180.063	1.48819	0.000313471	7.49213e-05	Significant Increase	Significant Increase	0.787184	0.00171358	0.0027881	Significant Decrease	Significant Decrease	0.88189	0.236246	0.16816	Not Significant	Not Significant	1.32837	0.0134826	0.00900809	Significant Increase	Significant Increase
997	Biosynthesis of various other secondary metabolites	Isomer 2 of 4-Chloro-L-lysine	BM01026000		C22137	550920	Tier 2	A-952	320	180.063	0.755148	0.00377456	0.000579988	Significant Decrease	Significant Decrease	1.10226	0.192499	0.0465723	Not Significant	Not Significant	0.884885	0.137232	0.16816	Not Significant	Not Significant	0.940656	0.477681	0.143823	Not Significant	Not Significant
997	Biosynthesis of various other secondary metabolites	Isomer 3 of 4-Chloro-L-lysine	BM01026000		C22137	550920	Tier 2	A-1076	344	180.062	0.761053	0.0051856	0.000769833	Significant Decrease	Significant Decrease	1.03567	0.524779	0.104707	Not Significant	Not Significant	0.8686	0.18749	0.16816	Not Significant	Not Significant	0.907434	0.355727	0.114087	Not Significant	Not Significant
660	C5-Branched dibasic acid metabolism	4-Hydroxy-4-methylglutamic acid	BM00979000		C06034	440894	Tier 2	A-T2494	143.5	177.064	1.66675	7.70685e-06	5.5057e-06	Significant Increase	Significant Increase	0.565906	0.00994037	0.00564509	Significant Decrease	Significant Decrease	0.598363	0.123212	0.16816	Not Significant	Not Significant	1.57635	0.223716	0.0787459	Not Significant	Not Significant
660	C5-Branched dibasic acid metabolism	4-Methyl-L-glutamic acid	BM00754000		C06234	440959	Tier 2	A-T2480	198.2	161.069	1.03953	0.565627	0.0619662	Not Significant	Not Significant	0.733993	0.000471048	0.0021517	Significant Decrease	Significant Decrease	0.712626	0.235624	0.16816	Not Significant	Not Significant	1.0707	0.817908	0.221051	Not Significant	Not Significant
660	C5-Branched dibasic acid metabolism	4-Methylene-L-glutamic acid	BM00722001	HMDB0029433	C00651	439282	Tier 2	A-469	219.9	159.053	1.33832	0.000429151	9.56219e-05	Significant Increase	Significant Increase	0.563368	0.0100717	0.00566649	Significant Decrease	Significant Decrease	0.609977	0.137557	0.16816	Not Significant	Not Significant	1.23606	0.581951	0.168162	Not Significant	Not Significant
660	C5-Branched dibasic acid metabolism	Isomer 1 of 4-Hydroxy-4-methylglutamic acid	BM00979000		C06034	440894	Tier 2	A-114	129.5	177.067	0.763639	0.00700523	0.0010094	Significant Decrease	Significant Decrease	0.501429	0.00519196	0.00421312	Significant Decrease	Significant Decrease	0.618231	0.136707	0.16816	Not Significant	Not Significant	0.619366	0.329716	0.107504	Not Significant	Not Significant
660	C5-Branched dibasic acid metabolism	Isomer 1 of 4-Methylene-L-glutamic acid	BM00722001	HMDB0029433	C00651	439282	Tier 2	A-250	166.5	159.053	0.752658	0.0010919	0.000202504	Significant Decrease	Significant Decrease	0.604209	0.0003216	0.00212911	Significant Decrease	Significant Decrease	0.762855	0.295475	0.178235	Not Significant	Not Significant	0.596132	0.192288	0.0695704	Not Significant	Not Significant
332	Carbapenem biosynthesis	(2S,5S)-trans-Carboxymethylproline	BM00926005		C17366	447989	Tier 2	A-T2493	286.6	173.069	1.38605	0.0275253	0.00360846	Significant Increase	Significant Increase	0.378399	0.00132562	0.00263552	Significant Decrease	Significant Decrease	0.538843	0.100364	0.16816	Not Significant	Not Significant	0.973345	0.956656	0.248668	Not Significant	Not Significant
332	Carbapenem biosynthesis	Carbapenem biosynthesis intermediate 3	BM01847000		C20822	92042764	Tier 2	A-T2568	226.8	242.072	0.991934	0.907376	0.0964883	Not Significant	Not Significant	2.62896	0.010843	0.00589143	Significant Increase	Significant Increase	1.05721	0.256445	0.16816	Not Significant	Not Significant	2.46665	0.0130487	0.00880496	Significant Increase	Significant Increase
361	Chlorocyclohexane and chlorobenzene degradation	Catechol	BM00227000	HMDB0000957	C00090	289	Tier 1	A-2360	593.4	110.04	2.00996	8.80764e-05	2.68655e-05	Significant Increase	Significant Increase	2.17721	0.000432885	0.00212911	Significant Increase	Significant Increase	2.29525	2.10418e-05	0.0189376	Significant Increase	Significant Increase	1.90658	0.000761357	0.00123515	Significant Increase	Significant Increase
361	Chlorocyclohexane and chlorobenzene degradation	2-Hydroxymuconate semialdehyde	BM00525004		C00682	5280366	Tier 2	A-722	273.4	142.026	2.56713	1.22747e-05	7.42107e-06	Significant Increase	Significant Increase	0.903271	0.272512	0.0620354	Not Significant	Not Significant	0.978227	0.92023	0.360645	Not Significant	Not Significant	2.37043	0.000804942	0.00127206	Significant Increase	Significant Increase
361	Chlorocyclohexane and chlorobenzene degradation	4-Chloroaniline	BM00354000	HMDB0246391	C14450	7812	Tier 2	A-T2428	364.9	127.019	7.04199	0.0302531	0.00392286	Significant Increase	Significant Increase	0.4453	0.233757	0.0544223	Not Significant	Not Significant	1.33837	0.0700005	0.16816	Not Significant	Not Significant	2.343	0.49461	0.147898	Not Significant	Not Significant
361	Chlorocyclohexane and chlorobenzene degradation	4-Chlorophenol	BM00365000		C02124	4684	Tier 2	A-T2429	550.7	128.003	1.04886	0.719712	0.0777226	Not Significant	Not Significant	0.850195	0.195409	0.0471406	Not Significant	Not Significant	1.1511	0.440867	0.218612	Not Significant	Not Significant	0.774682	0.180937	0.0661699	Not Significant	Not Significant
361	Chlorocyclohexane and chlorobenzene degradation	Benzene-1,2,4-triol	BM00344000		C02814	10787	Tier 2	A-T2418	361.4	126.032	0.347806	7.12534e-05	2.31042e-05	Significant Decrease	Significant Decrease	0.817945	0.0658065	0.0195051	Not Significant	Not Significant	0.93864	0.605334	0.267979	Not Significant	Not Significant	0.303084	0.00240657	0.00257094	Significant Decrease	Significant Decrease
361	Chlorocyclohexane and chlorobenzene degradation	cis,cis-4-Hydroxymuconic semialdehyde	BM00525003		C06603	5280969	Tier 2	A-T2442	256.2	142.027	3.44596	0.000320886	7.62563e-05	Significant Increase	Significant Increase	0.717646	0.226245	0.0530558	Not Significant	Not Significant	1.1275	0.0711671	0.16816	Not Significant	Not Significant	2.19334	0.113015	0.0449548	Not Significant	Not Significant
460	Cyanoamino acid metabolism	(E)-4-Hydroxyphenylacetaldehyde oxime	BM00638000		C04350	5460411	Tier 2	A-1548	419.3	151.063	18.9619	7.59734e-08	3.95695e-07	Significant Increase	Significant Increase	0.754275	0.0131155	0.00650271	Significant Decrease	Significant Decrease	0.730245	0.206278	0.16816	Not Significant	Not Significant	19.5858	0.000290541	0.00068049	Significant Increase	Significant Increase
460	Cyanoamino acid metabolism	3-Cyano-L-alanine	BM00253000	HMDB0060245	C02512	439742	Tier 2	A-397	205.5	114.043	1.33247	0.02729	0.00358137	Significant Increase	Significant Increase	0.790684	0.0429942	0.0141739	Significant Decrease	Significant Decrease	1.05975	0.692699	0.293165	Not Significant	Not Significant	0.994168	0.96483	0.250445	Not Significant	Not Significant
460	Cyanoamino acid metabolism	N-Hydroxy-L-isoleucine	BM00587000		C20310	49852348	Tier 2	A-740	276.3	147.088	0.385999	0.0409862	0.00520658	Significant Decrease	Significant Decrease	1.08086	0.0301627	0.0108594	Not Significant	Not Significant	1.81059	0.501271	0.236821	Not Significant	Not Significant	0.230427	0.268571	0.0917805	Not Significant	Not Significant
460	Cyanoamino acid metabolism	N-Hydroxy-L-phenylalanine	BM01037000		C19712	18605013	Tier 2	A-1408	393.4	181.073	4.64426	0.000100628	2.97363e-05	Significant Increase	Significant Increase	0.458918	0.0038407	0.0038225	Significant Decrease	Significant Decrease	1.00362	0.983463	0.374968	Not Significant	Not Significant	2.12365	0.0833561	0.0357324	Not Significant	Not Significant
460	Cyanoamino acid metabolism	N-Hydroxy-L-tyrosine	BM01257000		C03004	174052	Tier 2	A-2175	558.2	197.067	3.62656	7.19862e-05	2.31616e-05	Significant Increase	Significant Increase	0.845309	0.0618589	0.0186375	Not Significant	Not Significant	1.34398	0.381457	0.20171	Not Significant	Not Significant	2.28095	0.00166906	0.00199962	Significant Increase	Significant Increase
460	Cyanoamino acid metabolism	gamma-Amino-gamma-cyanobutanoic acid	BM00373003		C05715	440769	Tier 2	A-T2437	206.8	128.059	3.456	0.00240733	0.000390814	Significant Increase	Significant Increase	2.28009	0.00682631	0.00476348	Significant Increase	Significant Increase	22.9627	0.183011	0.16816	Not Significant	Not Significant	0.343166	0.331777	0.107999	Not Significant	Not Significant
460	Cyanoamino acid metabolism	Isomer 1 of 3-Cyano-L-alanine	BM00253000	HMDB0060245	C02512	439742	Tier 2	A-321	184.5	114.041	5.9177	7.59207e-05	2.40256e-05	Significant Increase	Significant Increase	2.24374	0.00872925	0.00530577	Significant Increase	Significant Increase	11.7449	0.209252	0.16816	Not Significant	Not Significant	1.13052	0.844342	0.226395	Not Significant	Not Significant
460	Cyanoamino acid metabolism	Isomer 1 of gamma-Amino-gamma-cyanobutanoic acid	BM00373003		C05715	440769	Tier 2	A-435	212.4	128.059	3.60241	0.00104046	0.000195136	Significant Increase	Significant Increase	2.00334	0.00654553	0.00468334	Significant Increase	Significant Increase	23.5542	0.198798	0.16816	Not Significant	Not Significant	0.306394	0.32786	0.107178	Not Significant	Not Significant
460	Cyanoamino acid metabolism	Isomer 2 of 3-Cyano-L-alanine	BM00253000	HMDB0060245	C02512	439742	Tier 2	A-541	234.3	114.042	1.09198	0.312722	0.0354078	Not Significant	Not Significant	1.09797	0.247475	0.0571725	Not Significant	Not Significant	1.16213	0.33411	0.189238	Not Significant	Not Significant	1.03169	0.816721	0.220833	Not Significant	Not Significant
270	Cysteine and methionine metabolism	2-Aminobutyric acid/2-Aminoisobutyric acid/3-Aminoisobutyric acid	AN00189000	HMDB0245013	C02356	6657	Tier 1	A-T3089	255.9	103.063	1.23974	0.00212741	0.000351753	Significant Increase	Significant Increase	2.31155	0.0200023	0.00858997	Significant Increase	Significant Increase	1.05718	0.256546	0.16816	Not Significant	Not Significant	2.7107	0.0140523	0.00932743	Significant Increase	Significant Increase
270	Cysteine and methionine metabolism	Cystine	AN01818000	HMDB0000192	C00491	67678	Tier 1	A-T1041	349.9	240.024	75.9556	0.00174755	0.000299854	Significant Increase	Significant Increase	3.11059	0.00730069	0.00489822	Significant Increase	Significant Increase	40.8889	0.218489	0.16816	Not Significant	Not Significant	5.77826	0.00230842	0.00249227	Significant Increase	Significant Increase
270	Cysteine and methionine metabolism	Homocystine	AN02215000	HMDB0000676	C01817	439579	Tier 1	A-1368	386.5	268.058	1.50771	0.00495498	0.000737787	Significant Increase	Significant Increase	0.9133	0.638239	0.122402	Not Significant	Not Significant	0.869961	0.456802	0.223801	Not Significant	Not Significant	1.58282	0.11858	0.0467272	Not Significant	Not Significant
270	Cysteine and methionine metabolism	Methionine	AN00608000	HMDB0000696	C00073	6137	Tier 1	A-T237	288.5	149.051	35.7972	0.000295328	7.09923e-05	Significant Increase	Significant Increase	1.39891	0.00646287	0.00464795	Significant Increase	Significant Increase	9.46853	0.177574	0.16816	Not Significant	Not Significant	5.28877	0.0011745	0.00158155	Significant Increase	Significant Increase
270	Cysteine and methionine metabolism	Methionine Sulfoxide	AN00810000	HMDB0002005	C02989	158980	Tier 1	A-T337	142.3	165.046	2.87569	0.000797369	0.00015846	Significant Increase	Significant Increase	2.82115	0.00165165	0.00275276	Significant Increase	Significant Increase	2.66382	0.0109217	0.16816	Significant Increase	Significant Increase	3.04554	0.000791696	0.00125928	Significant Increase	Significant Increase
270	Cysteine and methionine metabolism	O-Acetyl-L-serine	AN00583002	HMDB0003011	C00979	99478	Tier 1	A-537	233.9	147.053	11.4368	0.00110906	0.000204927	Significant Increase	Significant Increase	1.45618	0.0102801	0.00571495	Significant Increase	Significant Increase	2.98807	0.154669	0.16816	Not Significant	Not Significant	5.57348	4.54179e-05	0.000165577	Significant Increase	Significant Increase
270	Cysteine and methionine metabolism	S-Adenosyl-L-homocysteine	AN03771000	HMDB0000939	C00021	439155	Tier 1	A-T2216	287.8	384.122	0.429965	0.000163728	4.41553e-05	Significant Decrease	Significant Decrease	0.593407	0.0077292	0.00506438	Significant Decrease	Significant Decrease	0.788736	0.309111	0.182786	Not Significant	Not Significant	0.323485	0.0379488	0.0195844	Significant Decrease	Significant Decrease
270	Cysteine and methionine metabolism	1,2-Dihydroxy-5-(methylthio)pent-1-en-3-one	AN00767000	HMDB0012134	C15606	5462190	Tier 2	A-T316	575.8	162.035	2.58541	0.0293724	0.00382453	Significant Increase	Significant Increase	0.41798	0.0318463	0.0112515	Significant Decrease	Significant Decrease	1.55722	0.172113	0.16816	Not Significant	Not Significant	0.693959	0.263023	0.09034	Not Significant	Not Significant
270	Cysteine and methionine metabolism	1-Aminocyclopropane-1-carboxylic acid	AN00171002	HMDB0036458	C01234	535	Tier 2	A-967	323.1	101.047	1.83675	0.00362058	0.000559422	Significant Increase	Significant Increase	1.41698	0.011601	0.00616738	Significant Increase	Significant Increase	0.883987	0.675667	0.288421	Not Significant	Not Significant	2.9442	0.000691696	0.00118855	Significant Increase	Significant Increase
270	Cysteine and methionine metabolism	Dehydroalanine	AN00113001	HMDB0003609	C02218	123991	Tier 2	A-403	206.5	87.0318	0.737979	0.00851663	0.00120427	Significant Decrease	Significant Decrease	0.633606	0.00582087	0.00444503	Significant Decrease	Significant Decrease	0.689702	0.114953	0.16816	Not Significant	Not Significant	0.677957	0.226928	0.0796927	Not Significant	Not Significant
270	Cysteine and methionine metabolism	N-Acetyl-L-Cystine	TA02422000			12049111	Tier 2	A-251	166.7	282.034	0.668648	0.177255	0.0206977	Not Significant	Not Significant	1.54661	0.0238695	0.0096675	Significant Increase	Significant Increase	1.45801	0.300055	0.179913	Not Significant	Not Significant	0.709283	0.305716	0.101309	Not Significant	Not Significant
270	Cysteine and methionine metabolism	O-Succinyl-L-homoserine	AN01560000		C01118	439406	Tier 2	A-T776	184.7	219.074	0.311216	5.07965e-06	4.36396e-06	Significant Decrease	Significant Decrease	0.432672	0.0122216	0.0063301	Significant Decrease	Significant Decrease	0.569389	0.0631846	0.16816	Not Significant	Not Significant	0.236489	0.062959	0.028345	Not Significant	Not Significant
270	Cysteine and methionine metabolism	S-Glutathionyl-L-cysteine /Cysteineglutathione disulfide	AN04120000		C05526	10455148	Tier 2	A-T3164	269.7	426.088	23.7918	0.00116097	0.000213101	Significant Increase	Significant Increase	1.08578	0.746797	0.138357	Not Significant	Not Significant	5.14498	0.17053	0.16816	Not Significant	Not Significant	5.02095	0.0141787	0.00940109	Significant Increase	Significant Increase
270	Cysteine and methionine metabolism	gamma-L-Glutamyl-L-2-aminobutyric acid	AN01730006		C21015	7014903	Tier 2	A-T915	255.9	232.106	0.472853	0.000465184	0.000102283	Significant Decrease	Significant Decrease	0.724006	0.0407172	0.0135832	Significant Decrease	Significant Decrease	0.699879	0.178035	0.16816	Not Significant	Not Significant	0.489154	0.119557	0.0470515	Not Significant	Not Significant
946	Degradation of flavonoids	Desaminotyrosine/3-(3-Hydroxyphenyl)propionic acid	BM00823005	HMDB0061145, HMDB02199, HMDB61145	C01744	10394	Tier 1	A-1475	407.9	166.063	4.11621	0.000587651	0.000123328	Significant Increase	Significant Increase	0.917041	0.49835	0.10058	Not Significant	Not Significant	0.873659	0.404536	0.208643	Not Significant	Not Significant	4.3206	0.000416878	0.000862019	Significant Increase	Significant Increase
panel7	Dipeptides & Tripeptides	Alanyl-Alanine	AN00738000	HMDB0028680		5484352	Tier 1	A-T303	188.9	160.085	3.23966	2.40222e-05	1.12253e-05	Significant Increase	Significant Increase	0.831807	0.0980487	0.0269329	Not Significant	Not Significant	0.946604	0.71612	0.300255	Not Significant	Not Significant	2.84678	0.000609671	0.00107797	Significant Increase	Significant Increase
panel7	Dipeptides & Tripeptides	Alanyl-Asparagine	AN01334000	HMDB0028682		1549440	Tier 1	A-123	131.5	203.092	1.36496	0.0015784	0.000275175	Significant Increase	Significant Increase	0.730777	0.0569461	0.0174983	Not Significant	Not Significant	0.996082	0.970633	0.3711	Not Significant	Not Significant	1.0014	0.993701	0.255763	Not Significant	Not Significant
panel7	Dipeptides & Tripeptides	Alanyl-Aspartic acid/Glycyl-Glutamic acid	AN01346002	HMDB0028683		99719	Tier 1	A-T3078	148.6	204.075	3.59849	1.92991e-05	9.66891e-06	Significant Increase	Significant Increase	0.601732	0.00201883	0.00296431	Significant Decrease	Significant Decrease	1.0796	0.596111	0.265594	Not Significant	Not Significant	2.00568	0.00816895	0.00622001	Significant Increase	Significant Increase
panel7	Dipeptides & Tripeptides	Alanyl-Cysteine /Cysteinyl-Alanine	AN01197000	HMDB0028684		10058401	Tier 1	A-T564	324.7	192.057	2.37466	7.43396e-06	5.38693e-06	Significant Increase	Significant Increase	0.634717	0.00282326	0.00339784	Significant Decrease	Significant Decrease	0.839499	0.321625	0.186389	Not Significant	Not Significant	1.7954	0.0112687	0.00790394	Significant Increase	Significant Increase
panel7	Dipeptides & Tripeptides	Alanyl-Glutamine	AN01530001	HMDB0028685		123935	Tier 1	A-T727	131.3	217.106	2.05037	0.00555276	0.000816103	Significant Increase	Significant Increase	0.975909	0.890344	0.160422	Not Significant	Not Significant	1.05716	0.256734	0.16816	Not Significant	Not Significant	1.89278	0.0286659	0.0156858	Significant Increase	Significant Increase
panel7	Dipeptides & Tripeptides	Alanyl-Glycine	AN00574007	HMDB0006899		79094	Tier 1	A-T211	167.9	146.069	2.52718	8.32631e-05	2.57621e-05	Significant Increase	Significant Increase	0.758042	0.00812989	0.00516201	Significant Decrease	Significant Decrease	2.68928	0.186176	0.16816	Not Significant	Not Significant	0.712352	0.5077	0.150582	Not Significant	Not Significant
panel7	Dipeptides & Tripeptides	Alanyl-Histidine	AN01660001	HMDB0028689		9837455	Tier 1	A-1479	408.6	226.106	26.7893	5.56691e-05	1.94644e-05	Significant Increase	Significant Increase	1.08715	0.209522	0.0498862	Not Significant	Not Significant	1.59669	0.141908	0.16816	Not Significant	Not Significant	18.2402	4.00787e-08	2.4448e-06	Significant Increase	Significant Increase
panel7	Dipeptides & Tripeptides	Alanyl-Leucine	AN01324001	HMDB0028691		96801	Tier 1	A-848	298.3	202.131	2.44161	0.0002267	5.69599e-05	Significant Increase	Significant Increase	1.08563	0.492737	0.0995906	Not Significant	Not Significant	0.952575	0.867555	0.346099	Not Significant	Not Significant	2.78266	0.00101351	0.00144839	Significant Increase	Significant Increase
panel7	Dipeptides & Tripeptides	Alanyl-Phenylalanine	AN01782000	HMDB0028694		96814	Tier 1	A-T1004	309.7	236.116	38.4621	0.000319648	7.60744e-05	Significant Increase	Significant Increase	0.446012	0.00215049	0.00300871	Significant Decrease	Significant Decrease	1.14442	0.441246	0.218679	Not Significant	Not Significant	14.9898	0.0102794	0.00738566	Significant Increase	Significant Increase
panel7	Dipeptides & Tripeptides	Alanyl-Proline	AN01106000	HMDB0028695		83525	Tier 1	A-T520	230.5	186.1	2.09398	4.70849e-05	1.74907e-05	Significant Increase	Significant Increase	0.637343	0.0128995	0.00644976	Significant Decrease	Significant Decrease	0.98298	0.932203	0.36249	Not Significant	Not Significant	1.35769	0.198154	0.0713543	Not Significant	Not Significant
panel7	Dipeptides & Tripeptides	Alanyl-Threonine/Threoninyl-Alanine	AN01168001	HMDB0028697		6427004	Tier 1	A-T3094	163.1	190.095	3.87529	6.45817e-07	1.27129e-06	Significant Increase	Significant Increase	0.704904	0.0134954	0.00663707	Significant Decrease	Significant Decrease	1.04045	0.820466	0.330685	Not Significant	Not Significant	2.6255	0.00218303	0.00239075	Significant Increase	Significant Increase
panel7	Dipeptides & Tripeptides	Alanyl-Valine	AN01133002	HMDB0028700		96799	Tier 1	A-T526	256.2	188.116	6.04274	4.95752e-07	1.14151e-06	Significant Increase	Significant Increase	0.620816	0.012641	0.00639803	Significant Decrease	Significant Decrease	1.18319	0.499098	0.236166	Not Significant	Not Significant	3.1706	0.00794985	0.00609222	Significant Increase	Significant Increase
panel7	Dipeptides & Tripeptides	Arginyl-Arginine	AN03117000	HMDB0028703		151956	Tier 1	A-T2057	374.6	330.213	1.79137	4.09971e-05	1.57905e-05	Significant Increase	Significant Increase	0.572078	0.00992148	0.00564509	Significant Decrease	Significant Decrease	0.888133	0.162474	0.16816	Not Significant	Not Significant	1.15388	0.495511	0.14795	Not Significant	Not Significant
panel7	Dipeptides & Tripeptides	Arginyl-Glycine	AN01721000	HMDB0028709		142765	Tier 1	A-T893	277.2	231.133	1.52258	0.0227916	0.00302436	Significant Increase	Significant Increase	4.09853	0.0230282	0.00939927	Significant Increase	Significant Increase	2.35049	0.363021	0.196006	Not Significant	Not Significant	2.6549	0.0707526	0.0311899	Not Significant	Not Significant
panel7	Dipeptides & Tripeptides	Arginyl-Histidine	AN02867000	HMDB0028711		69256407	Tier 1	A-T1947	455.5	311.171	2.25989	0.00879152	0.00124034	Significant Increase	Significant Increase	0.548581	0.0147046	0.00701012	Significant Decrease	Significant Decrease	1.05715	0.256776	0.16816	Not Significant	Not Significant	1.17271	0.189103	0.0685402	Not Significant	Not Significant
panel7	Dipeptides & Tripeptides	Asparaginyl-Alanine	AN01334001	HMDB0028724		9942455	Tier 1	A-T636	131.6	203.091	1.43694	0.00474383	0.00071186	Significant Increase	Significant Increase	0.564034	0.00314536	0.00350373	Significant Decrease	Significant Decrease	0.873096	0.0338796	0.16816	Not Significant	Not Significant	0.928288	0.628974	0.17996	Not Significant	Not Significant
panel7	Dipeptides & Tripeptides	Asparaginyl-Asparagine	AN01902001	HMDB0028726		16122514	Tier 1	A-1308	375.2	246.1	1.44096	0.0366405	0.00470474	Significant Increase	Significant Increase	1.93952	0.000194545	0.00211462	Significant Increase	Significant Increase	2.66094	0.189633	0.16816	Not Significant	Not Significant	1.05029	0.905667	0.238436	Not Significant	Not Significant
panel7	Dipeptides & Tripeptides	Asparaginyl-Isoleucine	AN01890000	HMDB0028734		56991460	Tier 1	A-T1112	226.8	245.138	1.92864	0.00249241	0.000401484	Significant Increase	Significant Increase	0.604109	0.00308616	0.00349349	Significant Decrease	Significant Decrease	1.05717	0.256763	0.16816	Not Significant	Not Significant	1.1021	0.354172	0.113788	Not Significant	Not Significant
panel7	Dipeptides & Tripeptides	Asparaginyl-Leucine	AN01890001	HMDB0028735		18218182	Tier 1	A-T1113	233.3	245.138	2.12918	0.000734171	0.000148258	Significant Increase	Significant Increase	1.0641	0.445723	0.0914974	Not Significant	Not Significant	1.04617	0.304958	0.181523	Not Significant	Not Significant	2.16567	0.000177594	0.000486679	Significant Increase	Significant Increase
panel7	Dipeptides & Tripeptides	Asparaginyl-Lysine	AN02112000	HMDB0028736		21451266	Tier 1	A-T1357	320.7	260.149	1.45236	0.00857052	0.00121012	Significant Increase	Significant Increase	0.741571	0.0118429	0.00624091	Significant Decrease	Significant Decrease	1.00873	0.951405	0.366293	Not Significant	Not Significant	1.0677	0.606422	0.174489	Not Significant	Not Significant
panel7	Dipeptides & Tripeptides	Asparaginyl-Phenylalanine	AN02393001	HMDB0028738		18218184	Tier 1	A-453	215.7	279.122	3.55475	6.37234e-05	2.13837e-05	Significant Increase	Significant Increase	0.734699	0.0179444	0.00795275	Significant Decrease	Significant Decrease	1.63676	0.00190595	0.125929	Significant Increase	Significant Increase	1.59564	0.0125031	0.00855032	Significant Increase	Significant Increase
panel7	Dipeptides & Tripeptides	Asparaginyl-Proline	AN01698000	HMDB0028739		14354813	Tier 1	A-T872	156.3	229.106	1.44536	0.00497268	0.000739982	Significant Increase	Significant Increase	0.829621	0.148341	0.0374643	Not Significant	Not Significant	1.05716	0.256661	0.16816	Not Significant	Not Significant	1.13426	0.330452	0.107679	Not Significant	Not Significant
panel7	Dipeptides & Tripeptides	Asparaginyl-Tyrosine	AN02626001	HMDB0028743		14389221	Tier 1	A-T1781	411.9	295.117	2.45829	0.0101821	0.00142049	Significant Increase	Significant Increase	0.618109	0.0396948	0.0133607	Significant Decrease	Significant Decrease	1.0549	0.263609	0.16888	Not Significant	Not Significant	1.44041	0.0301117	0.0162838	Significant Increase	Significant Increase
panel7	Dipeptides & Tripeptides	Asparaginyl-Valine	AN01720000	HMDB0028744		18218188	Tier 1	A-T884	191.2	231.122	1.85166	4.63413e-05	1.72915e-05	Significant Increase	Significant Increase	0.99763	0.961718	0.171008	Not Significant	Not Significant	1.02801	0.657627	0.282918	Not Significant	Not Significant	1.79693	2.03134e-05	9.79255e-05	Significant Increase	Significant Increase
panel7	Dipeptides & Tripeptides	Aspartyl-Glycine	AN01163001	HMDB0028753		302429	Tier 1	A-T548	141.5	190.059	2.3438	8.5057e-05	2.61232e-05	Significant Increase	Significant Increase	0.955453	0.583047	0.113663	Not Significant	Not Significant	1.12392	0.124901	0.16816	Not Significant	Not Significant	1.99248	0.000780806	0.0012534	Significant Increase	Significant Increase
panel7	Dipeptides & Tripeptides	Aspartyl-Isoleucine	AN01906003	HMDB0028756		21845165	Tier 1	A-T1140	267.5	246.122	1.4006	0.0123184	0.00169581	Significant Increase	Significant Increase	2.09682	0.000549147	0.00225851	Significant Increase	Significant Increase	1.75279	0.0144601	0.16816	Significant Increase	Significant Increase	1.67551	0.00251542	0.00263643	Significant Increase	Significant Increase
panel7	Dipeptides & Tripeptides	Aspartyl-Leucine	AN01906004	HMDB0028757		332962	Tier 1	A-T1141	258.8	246.122	7.65633	0.00149402	0.000263031	Significant Increase	Significant Increase	0.761344	0.117205	0.0312546	Not Significant	Not Significant	1.21425	0.422364	0.213595	Not Significant	Not Significant	4.80058	0.00012982	0.000380721	Significant Increase	Significant Increase
panel7	Dipeptides & Tripeptides	Aspartyl-Methionine	AN02172000	HMDB0028759		21488123	Tier 1	A-T1413	216	264.078	1.82924	3.04079e-06	3.14244e-06	Significant Increase	Significant Increase	1.03254	0.84591	0.153602	Not Significant	Not Significant	1.10919	0.25762	0.16816	Not Significant	Not Significant	1.70284	0.0496698	0.0238009	Significant Increase	Significant Increase
panel7	Dipeptides & Tripeptides	Aspartyl-Phenylalanine	EF02406002	HMDB0000706		93078	Tier 1	A-T2766	266.9	280.106	1.64888	0.0923955	0.0112185	Not Significant	Not Significant	0.931341	0.750722	0.1389	Not Significant	Not Significant	1.05716	0.25665	0.16816	Not Significant	Not Significant	1.45264	0.0482686	0.0232942	Significant Increase	Significant Increase
panel7	Dipeptides & Tripeptides	Aspartyl-Proline	AN01708000	HMDB0028761		14647618	Tier 1	A-T874	188.8	230.09	2.18496	0.0105682	0.00146944	Significant Increase	Significant Increase	0.925209	0.794074	0.145321	Not Significant	Not Significant	1.04689	0.774571	0.317303	Not Significant	Not Significant	1.931	0.13912	0.0533394	Not Significant	Not Significant
panel7	Dipeptides & Tripeptides	Aspartyl-Threonine	AN01757004	HMDB0028763		64896714	Tier 1	A-T953	138.7	234.085	3.83582	0.00506368	0.000752311	Significant Increase	Significant Increase	0.690955	0.128106	0.033414	Not Significant	Not Significant	1.15505	0.23333	0.16816	Not Significant	Not Significant	2.29459	0.032318	0.0171456	Significant Increase	Significant Increase
panel7	Dipeptides & Tripeptides	Aspartyl-Tyrosine	AN02641000	HMDB0028765		19365650	Tier 1	A-T1790	430.2	296.101	3.92721	0.00153635	0.000268781	Significant Increase	Significant Increase	0.643445	0.0184077	0.00810404	Significant Decrease	Significant Decrease	1.13058	0.250194	0.16816	Not Significant	Not Significant	2.23509	0.000348381	0.000781296	Significant Increase	Significant Increase
panel7	Dipeptides & Tripeptides	Aspartyl-Valine	AN01730001	HMDB0028766		4991131	Tier 1	A-T910	218.4	232.106	2.03959	0.00240741	0.000390814	Significant Increase	Significant Increase	0.728225	0.144328	0.0367412	Not Significant	Not Significant	0.983497	0.909326	0.357846	Not Significant	Not Significant	1.51021	0.152589	0.0577774	Not Significant	Not Significant
panel7	Dipeptides & Tripeptides	Cysteinyl-Glycine	AN00992000	HMDB0000078	C01419	439498	Tier 1	A-T459	295.8	178.041	0.880251	0.487133	0.0540299	Not Significant	Not Significant	0.761875	0.154908	0.0387732	Not Significant	Not Significant	1.13167	0.50638	0.238031	Not Significant	Not Significant	0.59261	0.0373519	0.0193418	Significant Decrease	Significant Decrease
panel7	Dipeptides & Tripeptides	Cysteinyl-Serine	AN01405000	HMDB0028784		21759496	Tier 1	A-T674	264.6	208.052	16.5672	3.40093e-05	1.4027e-05	Significant Increase	Significant Increase	1.09762	0.426197	0.0884839	Not Significant	Not Significant	2.24829	0.19005	0.16816	Not Significant	Not Significant	8.08815	0.000214169	0.000553573	Significant Increase	Significant Increase
panel7	Dipeptides & Tripeptides	Glutaminyl-Glutamic acid	AN02336002	HMDB0028796		7020029	Tier 1	A-T1543	104.8	275.112	1.18407	0.120015	0.0143285	Not Significant	Not Significant	0.941228	0.626639	0.120729	Not Significant	Not Significant	2.31601	0.202639	0.16816	Not Significant	Not Significant	0.481208	0.237796	0.0831263	Not Significant	Not Significant
panel7	Dipeptides & Tripeptides	Glutaminyl-Proline/Prolyl-Glutamine/Prolyl-Glutamine	AN01860000	HMDB0028805		11736661	Tier 1	A-T3149	171.6	243.122	1.26864	0.00604545	0.000882289	Significant Increase	Significant Increase	1.16212	0.491597	0.0994081	Not Significant	Not Significant	6.78122	0.259834	0.168206	Not Significant	Not Significant	0.217411	0.295245	0.0990645	Not Significant	Not Significant
panel7	Dipeptides & Tripeptides	Glutaminyl-lysine /Lysyl-Glutamine	AN02323000	HMDB0028802		71363012	Tier 1	A-T3174	310.7	274.164	1.67403	0.00393049	0.000600992	Significant Increase	Significant Increase	0.586243	0.00160756	0.0027077	Significant Decrease	Significant Decrease	0.845013	0.608296	0.268906	Not Significant	Not Significant	1.16139	0.636022	0.181466	Not Significant	Not Significant
panel7	Dipeptides & Tripeptides	Glutamyl-Alanine	AN01544000	HMDB0003764, HMDB0028812, HMDB03764, HMDB28812		6992506	Tier 1	A-T758	157.1	218.09	2.0249	0.00021299	5.42789e-05	Significant Increase	Significant Increase	0.558249	0.0298672	0.0108594	Significant Decrease	Significant Decrease	0.786223	0.43569	0.217482	Not Significant	Not Significant	1.43776	0.368337	0.116925	Not Significant	Not Significant
panel7	Dipeptides & Tripeptides	Glutamyl-Isoleucine	AN02110005	HMDB0028822		9813855	Tier 1	A-615	247.8	260.137	10.7337	0.000102024	2.99385e-05	Significant Increase	Significant Increase	1.55493	0.00958525	0.0055682	Significant Increase	Significant Increase	7.53511	0.188396	0.16816	Not Significant	Not Significant	2.21497	0.0906634	0.0381938	Not Significant	Not Significant
panel7	Dipeptides & Tripeptides	Glutamyl-Leucine	AN02110000	HMDB0028823		9856500	Tier 1	A-T1351	266.1	260.137	2.17375	0.000457899	0.000100948	Significant Increase	Significant Increase	0.747789	0.0226661	0.00930972	Significant Decrease	Significant Decrease	0.99671	0.9877	0.375965	Not Significant	Not Significant	1.63087	0.020219	0.0119743	Significant Increase	Significant Increase
panel7	Dipeptides & Tripeptides	Glutamyl-Phenylalanine	AN02608004	HMDB0028826, HMDB28826, HMDB29156		558649	Tier 1	A-T1760	269.5	294.122	1.45554	0.0797132	0.00977357	Not Significant	Not Significant	0.871039	0.496614	0.100278	Not Significant	Not Significant	1.05715	0.256835	0.16816	Not Significant	Not Significant	1.19929	0.303557	0.100903	Not Significant	Not Significant
panel7	Dipeptides & Tripeptides	Glutamyl-Valine/Isoleucyl-Aspartic acid	AN01906005	HMDB0059717, HMDB28832, HMDB59717		6992567	Tier 1	A-T3054	224	246.122	2.41442	4.28215e-05	1.62449e-05	Significant Increase	Significant Increase	0.711765	0.00794287	0.00514526	Significant Decrease	Significant Decrease	1.24002	0.211566	0.16816	Not Significant	Not Significant	1.38586	0.0460239	0.0225137	Significant Increase	Significant Increase
panel7	Dipeptides & Tripeptides	Gly-Norleucine	AN01133007			273080	Tier 1	A-1935	493.2	188.112	0.998415	0.989218	0.10426	Not Significant	Not Significant	0.974719	0.921551	0.165054	Not Significant	Not Significant	1.00681	0.919318	0.360517	Not Significant	Not Significant	0.966596	0.888987	0.235633	Not Significant	Not Significant
panel7	Dipeptides & Tripeptides	Gly-Norvaline	AN00943007	HMDB0094702		86841	Tier 1	A-T3011	468.9	174.1	7.68762	0.00134564	0.000241674	Significant Increase	Significant Increase	0.563181	0.0127851	0.00641389	Significant Decrease	Significant Decrease	1.15429	0.345745	0.192795	Not Significant	Not Significant	3.75083	0.000509529	0.000982368	Significant Increase	Significant Increase
panel7	Dipeptides & Tripeptides	Glycyl-Alanine	AN00574005	HMDB0252875		1551643	Tier 1	A-T210	180.7	146.069	1.79052	0.000563559	0.000119605	Significant Increase	Significant Increase	0.89992	0.206376	0.0492404	Not Significant	Not Significant	1.57642	0.148813	0.16816	Not Significant	Not Significant	1.02215	0.920504	0.24099	Not Significant	Not Significant
panel7	Dipeptides & Tripeptides	Glycyl-Asparagine	AN01146001	HMDB0028836		306141	Tier 1	A-T538	122.6	189.075	1.65424	0.000427303	9.52951e-05	Significant Increase	Significant Increase	1.42768	0.00017739	0.00206955	Significant Increase	Significant Increase	1.10804	0.10125	0.16816	Not Significant	Not Significant	2.13143	1.18164e-07	4.9082e-06	Significant Increase	Significant Increase
panel7	Dipeptides & Tripeptides	Glycyl-Glutamic acid	AN01346005	HMDB0028840		306108	Tier 1	A-187	148.3	204.074	3.50373	1.38958e-05	8.02002e-06	Significant Increase	Significant Increase	0.61449	0.00268522	0.00332477	Significant Decrease	Significant Decrease	1.12265	0.520358	0.242027	Not Significant	Not Significant	1.91778	0.0095768	0.00700887	Significant Increase	Significant Increase
panel7	Dipeptides & Tripeptides	Glycyl-Glutamine	AN01334003	HMDB0028839		597739	Tier 1	A-T639	123.9	203.091	1.14331	0.142909	0.0169003	Not Significant	Not Significant	0.786709	0.0243029	0.00977331	Significant Decrease	Significant Decrease	0.960984	0.715211	0.300088	Not Significant	Not Significant	0.935969	0.559818	0.16308	Not Significant	Not Significant
panel7	Dipeptides & Tripeptides	Glycyl-Histidine	AN01460000	HMDB0028843		417360	Tier 1	A-T699	147.8	212.091	3.93949	0.000654942	0.000134743	Significant Increase	Significant Increase	2.20291	0.0015586	0.00269889	Significant Increase	Significant Increase	18.5924	0.20063	0.16816	Not Significant	Not Significant	0.466769	0.437542	0.134151	Not Significant	Not Significant
panel7	Dipeptides & Tripeptides	Glycyl-Leucine	AN01133001	HMDB0000759	C02155	92843	Tier 1	A-T524	291.8	188.116	2.43431	0.000403911	9.19229e-05	Significant Increase	Significant Increase	0.622339	0.00348611	0.00366959	Significant Decrease	Significant Decrease	0.882774	0.490081	0.234071	Not Significant	Not Significant	1.71614	0.010343	0.00742259	Significant Increase	Significant Increase
panel7	Dipeptides & Tripeptides	Glycyl-Lysine	AN01338000	HMDB0028846		306144	Tier 1	A-T646	370.7	203.127	2.32432	0.00050779	0.000109816	Significant Increase	Significant Increase	0.879724	0.195152	0.0471057	Not Significant	Not Significant	0.940372	0.664747	0.28559	Not Significant	Not Significant	2.17442	1.77528e-05	9.17731e-05	Significant Increase	Significant Increase
panel7	Dipeptides & Tripeptides	Glycyl-Methionine	AN01376000	HMDB0028847		96757	Tier 1	A-T664	248.3	206.072	2.48316	0.000134495	3.76105e-05	Significant Increase	Significant Increase	0.635706	0.00485931	0.00409163	Significant Decrease	Significant Decrease	1.05568	0.809932	0.327536	Not Significant	Not Significant	1.4953	0.0626464	0.028265	Not Significant	Not Significant
panel7	Dipeptides & Tripeptides	Glycyl-Phenylalanine	AN01612000	HMDB0028848		97415	Tier 1	A-T821	300.8	222.1	3.45459	0.000404898	9.20222e-05	Significant Increase	Significant Increase	0.535948	0.0018259	0.0028458	Significant Decrease	Significant Decrease	0.834922	0.514618	0.240601	Not Significant	Not Significant	2.21755	0.0156907	0.0100539	Significant Increase	Significant Increase
panel7	Dipeptides & Tripeptides	Glycyl-Proline	AN00914000	HMDB0000721		79101	Tier 1	A-T413	209.2	172.085	1.89026	0.000828395	0.000163572	Significant Increase	Significant Increase	1.13863	0.301673	0.0676469	Not Significant	Not Significant	1.19003	0.360969	0.195559	Not Significant	Not Significant	1.8086	0.00575127	0.00486584	Significant Increase	Significant Increase
panel7	Dipeptides & Tripeptides	Glycyl-Threonine	AN00972001	HMDB0028851		351980	Tier 1	A-215	155.9	176.08	1.37826	0.00951958	0.00133627	Significant Increase	Significant Increase	0.750663	0.00202561	0.00296431	Significant Decrease	Significant Decrease	0.79186	0.364947	0.196112	Not Significant	Not Significant	1.30656	0.282322	0.0954108	Not Significant	Not Significant
panel7	Dipeptides & Tripeptides	Glycyl-Tryptophan	AN02119000	HMDB0028852		102763	Tier 1	A-812	289.8	261.11	1.86385	0.000129943	3.65418e-05	Significant Increase	Significant Increase	1.10831	0.124027	0.0325369	Not Significant	Not Significant	0.88234	0.47362	0.228216	Not Significant	Not Significant	2.34119	0.000127225	0.000374915	Significant Increase	Significant Increase
panel7	Dipeptides & Tripeptides	Glycyl-Tyrosine	AN01801000	HMDB0028853		92829	Tier 1	A-1778	462.6	238.095	4.65245	0.00133476	0.000240327	Significant Increase	Significant Increase	0.582644	0.0120886	0.0063101	Significant Decrease	Significant Decrease	1.4922	0.213286	0.16816	Not Significant	Not Significant	1.8166	0.0199969	0.0118543	Significant Increase	Significant Increase
panel7	Dipeptides & Tripeptides	Glycyl-Valine	AN00943002	HMDB0028854		2724807	Tier 1	A-T422	250.1	174.1	7.04237	0.0012598	0.000228721	Significant Increase	Significant Increase	0.477136	0.00491969	0.00409163	Significant Decrease	Significant Decrease	0.816102	0.356854	0.194912	Not Significant	Not Significant	4.11734	0.00491297	0.00435598	Significant Increase	Significant Increase
panel7	Dipeptides & Tripeptides	Histidinyl-Alanine	AN01660002	HMDB0028878		101180	Tier 1	A-1452	404	226.106	6.90485	0.000272321	6.6226e-05	Significant Increase	Significant Increase	1.28952	0.0816062	0.0231899	Not Significant	Not Significant	2	0.236569	0.16816	Not Significant	Not Significant	4.45196	0.000258825	0.00063407	Significant Increase	Significant Increase
panel7	Dipeptides & Tripeptides	Histidinyl-Arginine	AN02867001	HMDB0028879		7408563	Tier 1	A-T1953	455.5	311.171	2.18135	0.00374571	0.000576263	Significant Increase	Significant Increase	0.550057	0.0045205	0.00398032	Significant Decrease	Significant Decrease	1.05716	0.256688	0.16816	Not Significant	Not Significant	1.135	0.296	0.0991542	Not Significant	Not Significant
panel7	Dipeptides & Tripeptides	Histidinyl-Glutamine	AN02444001	HMDB0028883		9900427	Tier 1	A-T1641	333.2	283.128	2.40697	0.0074378	0.00106376	Significant Increase	Significant Increase	0.809969	0.2127	0.0504463	Not Significant	Not Significant	1.22113	0.264451	0.169159	Not Significant	Not Significant	1.59653	0.0151575	0.00980494	Significant Increase	Significant Increase
panel7	Dipeptides & Tripeptides	Histidinyl-Glycine	AN01460001	HMDB0028885		101179	Tier 1	A-1337	380.7	212.091	1.80046	5.42473e-05	1.90743e-05	Significant Increase	Significant Increase	1.11653	0.355033	0.0769818	Not Significant	Not Significant	0.805055	0.0586173	0.16816	Not Significant	Not Significant	2.49705	0.00259045	0.00268281	Significant Increase	Significant Increase
panel7	Dipeptides & Tripeptides	Histidinyl-Isoleucine /Leucyl-Histidine	AN02228000	HMDB0028888		9900065	Tier 1	A-T3184	469.6	268.154	35.2687	5.31103e-05	1.88068e-05	Significant Increase	Significant Increase	0.63034	0.0103141	0.00571495	Significant Decrease	Significant Decrease	1.42313	0.36266	0.196006	Not Significant	Not Significant	15.6214	0.00248002	0.00261733	Significant Increase	Significant Increase
panel7	Dipeptides & Tripeptides	Histidinyl-Lysine	AN02446000	HMDB0028890		148224	Tier 1	A-T1647	529.4	283.164	3.90251	0.000748425	0.000150528	Significant Increase	Significant Increase	0.837146	0.120585	0.0319331	Not Significant	Not Significant	1.02735	0.614999	0.271	Not Significant	Not Significant	3.18	3.10897e-05	0.000133783	Significant Increase	Significant Increase
panel7	Dipeptides & Tripeptides	Histidinyl-Phenylalanine	AN02739000	HMDB0028892		152198	Tier 1	A-T1819	472.5	302.138	5.64984	0.000885846	0.000172209	Significant Increase	Significant Increase	0.594618	0.00837298	0.00519446	Significant Decrease	Significant Decrease	1.08785	0.464398	0.225801	Not Significant	Not Significant	3.0882	0.00130064	0.00169528	Significant Increase	Significant Increase
panel7	Dipeptides & Tripeptides	Histidinyl-Proline	AN01998000	HMDB0028893		152322	Tier 1	A-1565	423.3	252.121	1.66321	9.02942e-06	6.18453e-06	Significant Increase	Significant Increase	0.739486	0.0531938	0.016586	Not Significant	Not Significant	0.795887	0.21767	0.16816	Not Significant	Not Significant	1.54535	0.0758972	0.0330183	Not Significant	Not Significant
panel7	Dipeptides & Tripeptides	Histidinyl-Serine	AN01852000	HMDB0028894		6992829	Tier 1	A-T1053	360.9	242.101	3.1106	0.0238946	0.00316233	Significant Increase	Significant Increase	0.29756	0.0214644	0.0090134	Significant Decrease	Significant Decrease	1.27792	0.236136	0.16816	Not Significant	Not Significant	0.724292	0.15068	0.0571966	Not Significant	Not Significant
panel7	Dipeptides & Tripeptides	Histidinyl-Threonine	AN02050001	HMDB0028895		9878293	Tier 1	A-T1275	374.6	256.117	100.39	0.000563218	0.000119605	Significant Increase	Significant Increase	0.403862	0.00157718	0.00270373	Significant Decrease	Significant Decrease	1.18872	0.6113	0.269823	Not Significant	Not Significant	34.107	0.00369634	0.0034774	Significant Increase	Significant Increase
panel7	Dipeptides & Tripeptides	Histidinyl-Tyrosine	AN02951002	HMDB0028897		515713	Tier 1	A-T2014	576.8	318.133	5.40413	0.000856101	0.000168127	Significant Increase	Significant Increase	0.459962	0.00289103	0.00339869	Significant Decrease	Significant Decrease	1.05721	0.256851	0.16816	Not Significant	Not Significant	2.3512	0.041296	0.0208531	Significant Increase	Significant Increase
panel7	Dipeptides & Tripeptides	Isoleucyl-Alanine	AN01324002	HMDB0028900		5246009	Tier 1	A-T616	270.1	202.132	7.75708	8.01099e-05	2.51254e-05	Significant Increase	Significant Increase	0.7309	0.0525563	0.0164483	Not Significant	Not Significant	1.28407	0.412319	0.211079	Not Significant	Not Significant	4.41538	0.00267229	0.00273966	Significant Increase	Significant Increase
panel7	Dipeptides & Tripeptides	Isoleucyl-Asparagine	AN01890003	HMDB0028902		4414300	Tier 1	A-T1115	202.8	245.138	3.31768	0.00101779	0.00019189	Significant Increase	Significant Increase	0.759962	0.0720097	0.0210321	Not Significant	Not Significant	1.09562	0.232659	0.16816	Not Significant	Not Significant	2.30126	0.00493642	0.00437042	Significant Increase	Significant Increase
panel7	Dipeptides & Tripeptides	Isoleucyl-Aspartic acid	AN01906006	HMDB0028903		14304554	Tier 1	A-495	223.9	246.12	1.98697	0.000927489	0.000178089	Significant Increase	Significant Increase	0.819709	0.0627886	0.01885	Not Significant	Not Significant	1.30642	0.327469	0.187601	Not Significant	Not Significant	1.24672	0.314356	0.103373	Not Significant	Not Significant
panel7	Dipeptides & Tripeptides	Isoleucyl-Glutamic acid	AN02110003	HMDB0028906		18218218	Tier 1	A-T1352	229.6	260.137	2.50778	4.82243e-05	1.77241e-05	Significant Increase	Significant Increase	0.623689	0.00752225	0.00499896	Significant Decrease	Significant Decrease	1.01533	0.924293	0.361421	Not Significant	Not Significant	1.54045	0.061177	0.0277457	Not Significant	Not Significant
panel7	Dipeptides & Tripeptides	Isoleucyl-Glutamine	AN02092003	HMDB0028905		22935676	Tier 1	A-456	215.9	259.153	6.44102	0.000842099	0.000165768	Significant Increase	Significant Increase	1.07877	0.660561	0.125423	Not Significant	Not Significant	2.82105	0.198398	0.16816	Not Significant	Not Significant	2.46306	0.02362	0.0135256	Significant Increase	Significant Increase
panel7	Dipeptides & Tripeptides	Isoleucyl-Glycine	AN01133004	HMDB0028907		342532	Tier 1	A-T529	249.2	188.116	1.27529	0.103109	0.0124347	Not Significant	Not Significant	0.643136	0.00148616	0.00268668	Significant Decrease	Significant Decrease	0.884009	0.466943	0.226183	Not Significant	Not Significant	0.927802	0.564459	0.16404	Not Significant	Not Significant
panel7	Dipeptides & Tripeptides	Isoleucyl-Leucine	AN01878001	HMDB0028911		13817313	Tier 1	A-1283	371.9	244.178	10.943	0.000162452	4.38927e-05	Significant Increase	Significant Increase	0.932682	0.444017	0.0911918	Not Significant	Not Significant	2.87288	0.182831	0.16816	Not Significant	Not Significant	3.55266	0.00150072	0.00188362	Significant Increase	Significant Increase
panel7	Dipeptides & Tripeptides	Isoleucyl-Lysine	AN02095000	HMDB0028912		14299177	Tier 1	A-T1329	147.4	259.19	0.431712	1.1696e-05	7.25816e-06	Significant Decrease	Significant Decrease	0.503819	0.00531126	0.00425712	Significant Decrease	Significant Decrease	0.589406	0.0662546	0.16816	Not Significant	Not Significant	0.369023	0.0864295	0.0367657	Not Significant	Not Significant
panel7	Dipeptides & Tripeptides	Isoleucyl-Proline	AN01688000	HMDB0028915, HMDB11174, HMDB28915		444876	Tier 1	A-993	326.8	228.147	14.5571	0.00252158	0.000405138	Significant Increase	Significant Increase	0.333294	0.00559857	0.00437669	Significant Decrease	Significant Decrease	0.890971	0.669802	0.286785	Not Significant	Not Significant	5.44551	0.0102158	0.0073573	Significant Increase	Significant Increase
panel7	Dipeptides & Tripeptides	Isoleucyl-Serine	AN01548000	HMDB0028916		14426033	Tier 1	A-T764	221.2	218.127	6.89672	6.2224e-05	2.10786e-05	Significant Increase	Significant Increase	0.911715	0.546116	0.107938	Not Significant	Not Significant	1.85135	0.070544	0.16816	Not Significant	Not Significant	3.39636	0.00435451	0.00396456	Significant Increase	Significant Increase
panel7	Dipeptides & Tripeptides	Isoleucyl-Threonine	AN01735001	HMDB0028917		18218220	Tier 1	A-T918	245.4	232.142	3.7543	3.87121e-06	3.67986e-06	Significant Increase	Significant Increase	0.766847	0.0156482	0.00731682	Significant Decrease	Significant Decrease	1.17319	0.394593	0.205366	Not Significant	Not Significant	2.45398	0.000485388	0.000955805	Significant Increase	Significant Increase
panel7	Dipeptides & Tripeptides	Leucyl-Alanine	AN01324003	HMDB0028922		81721	Tier 1	A-758	281.3	202.131	7.8641	0.000655392	0.000134743	Significant Increase	Significant Increase	0.937369	0.618666	0.119521	Not Significant	Not Significant	1.09112	0.779183	0.318323	Not Significant	Not Significant	6.75594	0.000114543	0.000344586	Significant Increase	Significant Increase
panel7	Dipeptides & Tripeptides	Leucyl-Asparagine	AN01890004	HMDB0028924		4128305	Tier 1	A-T1116	214.7	245.138	2.46201	0.00311797	0.000490246	Significant Increase	Significant Increase	0.6723	0.0284986	0.0108594	Significant Decrease	Significant Decrease	1.05716	0.256709	0.16816	Not Significant	Not Significant	1.56571	0.0320724	0.0171015	Significant Increase	Significant Increase
panel7	Dipeptides & Tripeptides	Leucyl-Aspartic acid	AN01906007	HMDB0028925		3328705	Tier 1	A-573	241.6	246.121	4.52847	0.00128328	0.00023231	Significant Increase	Significant Increase	1.17876	0.165947	0.0410229	Not Significant	Not Significant	4.31168	0.02546	0.16816	Significant Increase	Significant Increase	1.23802	0.350514	0.11289	Not Significant	Not Significant
panel7	Dipeptides & Tripeptides	Leucyl-Glutamic acid	AN02110004	HMDB0028928		5259589	Tier 1	A-578	242.2	260.135	1.88791	2.07009e-05	1.01875e-05	Significant Increase	Significant Increase	1.58528	0.00962126	0.00556951	Significant Increase	Significant Increase	1.84257	0.114663	0.16816	Not Significant	Not Significant	1.62429	0.0532973	0.024932	Not Significant	Not Significant
panel7	Dipeptides & Tripeptides	Leucyl-Glutamine	AN02092005	HMDB0028927		4305457	Tier 1	A-T1322	215.6	259.153	3.54105	0.00442819	0.000670125	Significant Increase	Significant Increase	1.05816	0.755581	0.13961	Not Significant	Not Significant	1.8631	0.221119	0.16816	Not Significant	Not Significant	2.01117	0.0388466	0.0199465	Significant Increase	Significant Increase
panel7	Dipeptides & Tripeptides	Leucyl-Glycine	AN01133005	HMDB0028929		79070	Tier 1	A-T530	264.1	188.116	4.63559	6.95807e-06	5.19259e-06	Significant Increase	Significant Increase	0.86331	0.0555661	0.0171977	Not Significant	Not Significant	1.09713	0.729703	0.304138	Not Significant	Not Significant	3.64765	2.30269e-05	0.000106575	Significant Increase	Significant Increase
panel7	Dipeptides & Tripeptides	Leucyl-Histidine	AN02228003	HMDB0028931		341684	Tier 1	A-1820	469.8	268.152	5.08673	0.000337973	7.96355e-05	Significant Increase	Significant Increase	0.663731	0.0116373	0.00616738	Significant Decrease	Significant Decrease	0.964963	0.884568	0.3502	Not Significant	Not Significant	3.49881	0.000850159	0.00132088	Significant Increase	Significant Increase
panel7	Dipeptides & Tripeptides	Leucyl-Lysine	AN02095001	HMDB0028934		14299197	Tier 1	A-1636	436.9	259.189	7.62528	4.24648e-05	1.61832e-05	Significant Increase	Significant Increase	0.713219	0.00575231	0.00441676	Significant Decrease	Significant Decrease	1.15604	0.684227	0.290611	Not Significant	Not Significant	4.70443	6.04469e-05	0.000200394	Significant Increase	Significant Increase
panel7	Dipeptides & Tripeptides	Leucyl-Proline	AN01688001	HMDB0028937, HMDB11175, HMDB28937		80817	Tier 1	A-T862	332.1	228.147	20.7546	0.0010089	0.00019079	Significant Increase	Significant Increase	0.384073	0.00249477	0.00321412	Significant Decrease	Significant Decrease	0.947258	0.790817	0.321907	Not Significant	Not Significant	8.4151	0.00709096	0.00564685	Significant Increase	Significant Increase
panel7	Dipeptides & Tripeptides	Leucyl-Threonine	AN01735002	HMDB0028939		18218222	Tier 1	A-T919	254.9	232.142	7.27645	1.3433e-05	7.90844e-06	Significant Increase	Significant Increase	0.846638	0.170103	0.0420007	Not Significant	Not Significant	1.38796	0.377418	0.200281	Not Significant	Not Significant	4.43853	0.000469508	0.000939017	Significant Increase	Significant Increase
panel7	Dipeptides & Tripeptides	Leucyl-Tyrosine	AN02610001	HMDB0028941		273262	Tier 1	A-T1765	516.8	294.158	3.29174	0.00138069	0.000246552	Significant Increase	Significant Increase	0.692763	0.0327562	0.011503	Significant Decrease	Significant Decrease	1.04092	0.346056	0.192848	Not Significant	Not Significant	2.19076	0.00831629	0.00629396	Significant Increase	Significant Increase
panel7	Dipeptides & Tripeptides	Leucyl-Valine/Valyl-Isoleucine	AN01714001	HMDB0028942		352038	Tier 1	A-T3075	340.3	230.163	3.34001	0.000564677	0.000119635	Significant Increase	Significant Increase	0.882498	0.301892	0.0676599	Not Significant	Not Significant	1.18631	0.0645378	0.16816	Not Significant	Not Significant	2.48464	0.00175148	0.0020786	Significant Increase	Significant Increase
panel7	Dipeptides & Tripeptides	Lysyl-Alanine	AN01534001	HMDB0028944		7010504	Tier 1	A-T735	374.6	217.143	3.30911	1.59555e-05	8.65268e-06	Significant Increase	Significant Increase	0.803885	0.0682428	0.0200996	Not Significant	Not Significant	0.920514	0.767672	0.31505	Not Significant	Not Significant	2.88985	0.000756914	0.00123213	Significant Increase	Significant Increase
panel7	Dipeptides & Tripeptides	Lysyl-Asparagine /Asparaginyl-Lysine	AN02112001	HMDB0028946		11219156	Tier 1	A-T1360	314	260.149	4.9846	4.90732e-05	1.79218e-05	Significant Increase	Significant Increase	0.608678	0.00694986	0.00479415	Significant Decrease	Significant Decrease	1.0837	0.729931	0.304138	Not Significant	Not Significant	2.79968	0.00673157	0.00546686	Significant Increase	Significant Increase
panel7	Dipeptides & Tripeptides	Lysyl-Aspartic acid	AN02121003	HMDB0028947		6426943	Tier 1	A-T1382	330.4	261.132	3.12108	0.00217583	0.000358338	Significant Increase	Significant Increase	0.700511	0.141617	0.0363342	Not Significant	Not Significant	1.0008	0.996479	0.378192	Not Significant	Not Significant	2.18461	0.057392	0.026422	Not Significant	Not Significant
panel7	Dipeptides & Tripeptides	Lysyl-Glutamic acid	AN02339002	HMDB0028950		7010501	Tier 1	A-T1555	339.1	275.148	2.14222	0.0436699	0.00551945	Significant Increase	Significant Increase	0.992072	0.971303	0.172402	Not Significant	Not Significant	1.14132	0.13566	0.16816	Not Significant	Not Significant	1.86208	0.00988977	0.00716479	Significant Increase	Significant Increase
panel7	Dipeptides & Tripeptides	Lysyl-Glycine	AN01338001	HMDB0028951		7022320	Tier 1	A-T650	361.4	203.127	2.09655	0.00099574	0.000188953	Significant Increase	Significant Increase	0.893189	0.273173	0.0621184	Not Significant	Not Significant	0.903489	0.611834	0.269927	Not Significant	Not Significant	2.07265	0.000919025	0.00136733	Significant Increase	Significant Increase
panel7	Dipeptides & Tripeptides	Lysyl-Histidine	AN02446001	HMDB0028953		9857010	Tier 1	A-2051	519.2	283.164	6.0636	0.00102201	0.000192342	Significant Increase	Significant Increase	0.79934	0.118627	0.0315138	Not Significant	Not Significant	0.929093	0.765004	0.31495	Not Significant	Not Significant	5.21678	7.39486e-07	1.36693e-05	Significant Increase	Significant Increase
panel7	Dipeptides & Tripeptides	Lysyl-Leucine /Leucyl-Lysine	AN02095003	HMDB0028955		7016103	Tier 1	A-1682	445.4	259.189	5.525	0.000334041	7.9007e-05	Significant Increase	Significant Increase	0.650075	0.0157407	0.00732938	Significant Decrease	Significant Decrease	1.02812	0.938783	0.364046	Not Significant	Not Significant	3.49341	0.000190159	0.000513262	Significant Increase	Significant Increase
panel7	Dipeptides & Tripeptides	Lysyl-Lysine	AN02325000	HMDB0028956		128837	Tier 1	A-T1538	495.8	274.2	2.34969	3.33128e-05	1.38573e-05	Significant Increase	Significant Increase	0.667711	0.00870421	0.00529821	Significant Decrease	Significant Decrease	1.11006	0.574992	0.258833	Not Significant	Not Significant	1.41336	0.0892656	0.0377353	Not Significant	Not Significant
panel7	Dipeptides & Tripeptides	Lysyl-Methionine /Methionyl-Lysine	AN02364000	HMDB0028957		7016114	Tier 1	A-T1580	418.2	277.146	3.15671	4.46006e-05	1.6742e-05	Significant Increase	Significant Increase	0.888519	0.295516	0.0666219	Not Significant	Not Significant	1.03679	0.898497	0.354204	Not Significant	Not Significant	2.70527	0.00063227	0.00110511	Significant Increase	Significant Increase
panel7	Dipeptides & Tripeptides	Lysyl-Proline	AN01861000	HMDB0028959		171204	Tier 1	A-T1083	410	243.158	7.11111	1.31715e-05	7.82158e-06	Significant Increase	Significant Increase	0.652566	0.0489008	0.0156066	Significant Decrease	Significant Decrease	1.13288	0.591538	0.264211	Not Significant	Not Significant	4.09616	0.016009	0.0101618	Significant Increase	Significant Increase
panel7	Dipeptides & Tripeptides	Lysyl-Serine	AN01744000	HMDB0028960		151428	Tier 1	A-T940	332.4	233.138	2.10221	0.000735167	0.000148339	Significant Increase	Significant Increase	0.725108	0.0151116	0.00717159	Significant Decrease	Significant Decrease	0.80196	0.438779	0.218057	Not Significant	Not Significant	1.90075	0.0151932	0.00981766	Significant Increase	Significant Increase
panel7	Dipeptides & Tripeptides	Lysyl-Threonine	AN01927000	HMDB0028961		7010718	Tier 1	A-T1163	349.3	247.153	3.00801	0.0521114	0.00653025	Not Significant	Not Significant	0.578863	0.178887	0.0437835	Not Significant	Not Significant	0.921053	0.776704	0.317886	Not Significant	Not Significant	1.89048	0.113002	0.0449548	Not Significant	Not Significant
panel7	Dipeptides & Tripeptides	Lysyl-Tyrosine	AN02840000	HMDB0028963		7021820	Tier 1	A-T1911	554.9	309.169	2.98376	0.00541773	0.000798605	Significant Increase	Significant Increase	0.806553	0.219974	0.0518456	Not Significant	Not Significant	1.26041	0.315989	0.184909	Not Significant	Not Significant	1.90935	0.00306752	0.00305251	Significant Increase	Significant Increase
panel7	Dipeptides & Tripeptides	Lysyl-Valine	AN01892000	HMDB0028964		6992341	Tier 1	A-T1128	419.1	245.174	3.5561	5.06853e-05	1.83112e-05	Significant Increase	Significant Increase	0.885974	0.29742	0.0668359	Not Significant	Not Significant	0.938415	0.841425	0.337905	Not Significant	Not Significant	3.35737	0.000429346	0.000881821	Significant Increase	Significant Increase
panel7	Dipeptides & Tripeptides	Methionyl-Alanine	AN01586003	HMDB0028966		14878381	Tier 1	A-T802	251	220.088	2.79552	1.10566e-05	6.98017e-06	Significant Increase	Significant Increase	1.00356	0.937732	0.167595	Not Significant	Not Significant	1.0735	0.697188	0.294172	Not Significant	Not Significant	2.6134	1.46987e-05	8.32119e-05	Significant Increase	Significant Increase
panel7	Dipeptides & Tripeptides	Phenylalanyl-Alanine	AN01782001	HMDB0028988		5488196	Tier 1	A-T1006	285.9	236.116	8.47077	9.28849e-05	2.79774e-05	Significant Increase	Significant Increase	0.685676	0.00388713	0.00382842	Significant Decrease	Significant Decrease	1.19077	0.493602	0.2345	Not Significant	Not Significant	4.87769	4.05528e-05	0.00015558	Significant Increase	Significant Increase
panel7	Dipeptides & Tripeptides	Phenylalanyl-Aspartic acid	AN02406001	HMDB0028991		6992643	Tier 1	A-593	245.3	280.106	2.03472	0.00530203	0.000782935	Significant Increase	Significant Increase	1.50563	0.00638619	0.00461411	Significant Increase	Significant Increase	2.84062	0.0420928	0.16816	Significant Increase	Significant Increase	1.07847	0.739809	0.204201	Not Significant	Not Significant
panel7	Dipeptides & Tripeptides	Phenylalanyl-Glutamic acid	AN02608002	HMDB0028994		151134	Tier 1	A-596	245.4	294.122	1.65374	0.00444865	0.000672814	Significant Increase	Significant Increase	0.930573	0.342052	0.0747459	Not Significant	Not Significant	1.00121	0.996364	0.378192	Not Significant	Not Significant	1.53707	0.070065	0.0309707	Not Significant	Not Significant
panel7	Dipeptides & Tripeptides	Phenylalanyl-Glycine	AN01612001	HMDB0028995		6992303	Tier 1	A-687	264	222.1	1.3506	0.000813995	0.000161379	Significant Increase	Significant Increase	0.876598	0.0434992	0.0143142	Not Significant	Not Significant	0.72341	0.174206	0.16816	Not Significant	Not Significant	1.6366	0.0478365	0.0231371	Significant Increase	Significant Increase
panel7	Dipeptides & Tripeptides	Phenylalanyl-Lysine	AN02595001	HMDB0029000		15607820	Tier 1	A-T1752	443.5	293.174	6.61429	0.000128114	3.61633e-05	Significant Increase	Significant Increase	0.813535	0.0721499	0.0210583	Not Significant	Not Significant	1.01838	0.94897	0.365861	Not Significant	Not Significant	5.28383	1.47326e-05	8.32119e-05	Significant Increase	Significant Increase
panel7	Dipeptides & Tripeptides	Phenylalanyl-Proline	AN02141000	HMDB0011177		7020641	Tier 1	A-T1401	332.1	262.132	3.66816	2.18877e-05	1.05327e-05	Significant Increase	Significant Increase	1.1263	0.072847	0.02118	Not Significant	Not Significant	0.909317	0.570587	0.257884	Not Significant	Not Significant	4.54348	3.19084e-07	8.84733e-06	Significant Increase	Significant Increase
panel7	Dipeptides & Tripeptides	Phenylalanyl-Serine	AN01996001	HMDB0029004		193508	Tier 1	A-T1238	235.2	252.111	58.5442	0.000121013	3.45752e-05	Significant Increase	Significant Increase	0.530782	0.00287327	0.00339869	Significant Decrease	Significant Decrease	1.16608	0.400095	0.206827	Not Significant	Not Significant	26.6485	0.00392178	0.00362468	Significant Increase	Significant Increase
panel7	Dipeptides & Tripeptides	Phenylalanyl-Threonine	AN02198001	HMDB0029005		18218233	Tier 1	A-T1423	256.8	266.127	1.20284	0.0521452	0.00653122	Not Significant	Not Significant	0.741869	0.184742	0.0449545	Not Significant	Not Significant	0.72923	0.261533	0.168489	Not Significant	Not Significant	1.22369	0.576316	0.166929	Not Significant	Not Significant
panel7	Dipeptides & Tripeptides	Phenylalanyl-Valine	AN02180001	HMDB0029008		7359121	Tier 1	A-T1419	341.4	264.147	3.01787	0.000469434	0.000102766	Significant Increase	Significant Increase	0.803651	0.0582721	0.0177736	Not Significant	Not Significant	1.08452	0.241528	0.16816	Not Significant	Not Significant	2.23631	0.000954697	0.00139656	Significant Increase	Significant Increase
panel7	Dipeptides & Tripeptides	Prolyl-Alanine	AN01106001	HMDB0029010		418041	Tier 1	A-T521	246.2	186.1	3.42781	9.33232e-06	6.27368e-06	Significant Increase	Significant Increase	0.809932	0.0284241	0.0108594	Significant Decrease	Significant Decrease	1.43093	0.168427	0.16816	Not Significant	Not Significant	1.94021	0.00307889	0.00305754	Significant Increase	Significant Increase
panel7	Dipeptides & Tripeptides	Prolyl-Aspartic acid	AN01708001	HMDB0029013		3838871	Tier 1	A-T876	196.7	230.09	2.32059	3.92099e-05	1.55102e-05	Significant Increase	Significant Increase	0.948765	0.52299	0.104399	Not Significant	Not Significant	1.10534	0.126391	0.16816	Not Significant	Not Significant	1.99187	0.00113677	0.00156249	Significant Increase	Significant Increase
panel7	Dipeptides & Tripeptides	Prolyl-Glutamic acid	AN01874002	HMDB0029016		3563697	Tier 1	A-T1095	202.2	244.106	3.44719	0.000503121	0.000108901	Significant Increase	Significant Increase	0.964149	0.818167	0.149145	Not Significant	Not Significant	1.28001	0.167091	0.16816	Not Significant	Not Significant	2.59655	0.00811706	0.00618926	Significant Increase	Significant Increase
panel7	Dipeptides & Tripeptides	Prolyl-Glutamine	AN01860001	HMDB0029015		23170895	Tier 1	A-273	170.8	243.122	2.38221	0.00026897	6.55385e-05	Significant Increase	Significant Increase	0.695556	0.010919	0.00591738	Significant Decrease	Significant Decrease	4.5135	0.307476	0.182076	Not Significant	Not Significant	0.367112	0.396019	0.124114	Not Significant	Not Significant
panel7	Dipeptides & Tripeptides	Prolyl-Glycine	AN00914001	HMDB0011178		6426709	Tier 1	A-T416	223.4	172.085	2.48955	0.00176197	0.000301915	Significant Increase	Significant Increase	0.714029	0.036058	0.0123566	Significant Decrease	Significant Decrease	1.24328	0.0751686	0.16816	Not Significant	Not Significant	1.42977	0.0044019	0.00399578	Significant Increase	Significant Increase
panel7	Dipeptides & Tripeptides	Prolyl-Leucine	AN01688003			444109	Tier 1	A-1118	353.3	228.147	3.95351	6.30866e-05	2.1234e-05	Significant Increase	Significant Increase	1.00459	0.965356	0.17151	Not Significant	Not Significant	4.3254	0.305904	0.1818	Not Significant	Not Significant	0.918218	0.906919	0.23856	Not Significant	Not Significant
panel7	Dipeptides & Tripeptides	Prolyl-Lysine	AN01861001	HMDB0029022		13653495	Tier 1	A-T1087	415.8	243.158	1.85293	0.0428445	0.00542061	Significant Increase	Significant Increase	0.798514	0.368462	0.0791177	Not Significant	Not Significant	1.24805	0.428517	0.214821	Not Significant	Not Significant	1.18552	0.549258	0.160612	Not Significant	Not Significant
panel7	Dipeptides & Tripeptides	Prolyl-Proline	AN01464000	HMDB0011180		11622593	Tier 1	A-T706	261.1	212.116	4.81749	0.000309286	7.42049e-05	Significant Increase	Significant Increase	0.67927	0.0282432	0.0108429	Significant Decrease	Significant Decrease	0.910483	0.416987	0.212396	Not Significant	Not Significant	3.59411	0.00552107	0.0047235	Significant Increase	Significant Increase
panel7	Dipeptides & Tripeptides	Prolyl-Serine	AN01320002	HMDB0029026		18218236	Tier 1	A-336	190.7	202.096	3.19519	1.58554e-05	8.61705e-06	Significant Increase	Significant Increase	0.769485	0.0155078	0.00728862	Significant Decrease	Significant Decrease	3.03221	0.0993106	0.16816	Not Significant	Not Significant	0.810845	0.582822	0.168334	Not Significant	Not Significant
panel7	Dipeptides & Tripeptides	Prolyl-Tyrosine	AN02380001	HMDB0029029		22395834	Tier 1	A-2004	505.8	278.122	1.85051	8.1939e-05	2.54469e-05	Significant Increase	Significant Increase	1.04485	0.431679	0.0893129	Not Significant	Not Significant	1.11037	0.252036	0.16816	Not Significant	Not Significant	1.74131	7.04197e-06	5.72747e-05	Significant Increase	Significant Increase
panel7	Dipeptides & Tripeptides	Prolyl-Valine	AN01489000	HMDB0029030		142984	Tier 1	A-T708	315.7	214.132	2.98648	0.000205984	5.28164e-05	Significant Increase	Significant Increase	0.96517	0.678057	0.128166	Not Significant	Not Significant	2.95351	0.280373	0.173905	Not Significant	Not Significant	0.975945	0.966159	0.250619	Not Significant	Not Significant
panel7	Dipeptides & Tripeptides	Seryl-Alanine	AN00972002	HMDB0029032		7009578	Tier 1	A-T454	149.1	176.08	2.97574	1.09481e-06	1.68952e-06	Significant Increase	Significant Increase	0.758455	0.0153932	0.00726419	Significant Decrease	Significant Decrease	0.921241	0.522986	0.242748	Not Significant	Not Significant	2.44991	0.000794959	0.00125955	Significant Increase	Significant Increase
panel7	Dipeptides & Tripeptides	Seryl-Glutamic acid	AN01757006	HMDB0029038		7023503	Tier 1	A-T956	118.1	234.085	1.80127	0.000626435	0.000130074	Significant Increase	Significant Increase	0.820433	0.0701324	0.0205696	Not Significant	Not Significant	1.02956	0.600915	0.266679	Not Significant	Not Significant	1.4354	0.0157636	0.0100625	Significant Increase	Significant Increase
panel7	Dipeptides & Tripeptides	Seryl-Glycine	AN00770001	HMDB0029039		7009643	Tier 1	A-T325	126.7	162.064	4.19339	0.0281077	0.00367517	Significant Increase	Significant Increase	0.653678	0.228802	0.0535656	Not Significant	Not Significant	1.22033	0.176204	0.16816	Not Significant	Not Significant	2.24622	0.0444403	0.0218971	Significant Increase	Significant Increase
panel7	Dipeptides & Tripeptides	Seryl-Isoleucine	AN01548002	HMDB0029042		71429009	Tier 1	A-T765	249.7	218.127	4.31118	0.000491354	0.000106909	Significant Increase	Significant Increase	0.542833	0.00358953	0.00374095	Significant Decrease	Significant Decrease	1.0132	0.943605	0.364952	Not Significant	Not Significant	2.30976	0.00838194	0.00632795	Significant Increase	Significant Increase
panel7	Dipeptides & Tripeptides	Seryl-Lysine	AN01744001	HMDB0029044		16122513	Tier 1	A-T946	340.3	233.138	2.73871	3.75123e-06	3.60696e-06	Significant Increase	Significant Increase	0.932435	0.222686	0.0523968	Not Significant	Not Significant	1.07256	0.651758	0.281394	Not Significant	Not Significant	2.38091	2.43665e-05	0.000109291	Significant Increase	Significant Increase
panel7	Dipeptides & Tripeptides	Seryl-Methionine	AN01779001	HMDB0029045		151087	Tier 1	A-T1000	175.4	236.083	1.93072	3.02304e-06	3.14244e-06	Significant Increase	Significant Increase	1.59033	0.00152028	0.00268668	Significant Increase	Significant Increase	1.59119	0.0118541	0.16816	Significant Increase	Significant Increase	1.92969	0.000151764	0.00042466	Significant Increase	Significant Increase
panel7	Dipeptides & Tripeptides	Seryl-Proline	AN01320003	HMDB0029047		4369021	Tier 1	A-T609	185.1	202.095	1.99477	0.00553902	0.000814594	Significant Increase	Significant Increase	0.798058	0.14914	0.0375757	Not Significant	Not Significant	1.05716	0.256702	0.16816	Not Significant	Not Significant	1.50586	0.0326964	0.0172982	Significant Increase	Significant Increase
panel7	Dipeptides & Tripeptides	Seryl-Serine	AN01199000	HMDB0029048		7019104	Tier 1	A-T568	109.4	192.075	1.75186	0.00186371	0.000314816	Significant Increase	Significant Increase	0.714107	0.00826667	0.00516579	Significant Decrease	Significant Decrease	1.05715	0.256781	0.16816	Not Significant	Not Significant	1.18339	0.0962676	0.0398533	Not Significant	Not Significant
panel7	Dipeptides & Tripeptides	Seryl-Threonine/Threoninyl-Serine	AN01378000	HMDB0029049		54027404	Tier 1	A-T3180	125.3	206.09	1.41609	0.00414288	0.000630767	Significant Increase	Significant Increase	0.986406	0.85937	0.155643	Not Significant	Not Significant	1.17644	0.351136	0.194269	Not Significant	Not Significant	1.18735	0.254465	0.0878955	Not Significant	Not Significant
panel7	Dipeptides & Tripeptides	Seryl-Tyrosine	AN02223000	HMDB0029051		7021865	Tier 1	A-T1448	181.2	268.106	0.551776	0.00206371	0.000342582	Significant Decrease	Significant Decrease	0.886626	0.0740284	0.0214723	Not Significant	Not Significant	0.827817	0.331524	0.188661	Not Significant	Not Significant	0.590976	0.0836165	0.0357937	Not Significant	Not Significant
panel7	Dipeptides & Tripeptides	Seryl-Valine	AN01349001	HMDB0094706, HMDB29052, HMDB94706		7020159	Tier 1	A-T658	212.9	204.111	5.83194	0.000697521	0.000142468	Significant Increase	Significant Increase	0.50855	0.00368153	0.00375301	Significant Decrease	Significant Decrease	0.941841	0.732894	0.304527	Not Significant	Not Significant	3.14897	0.0058554	0.00493342	Significant Increase	Significant Increase
panel7	Dipeptides & Tripeptides	Threoninyl-Histidine	AN02050002	HMDB0029063		9943049	Tier 1	A-T1279	393.3	256.117	3.09438	2.48194e-05	1.1385e-05	Significant Increase	Significant Increase	0.873786	0.0984155	0.027016	Not Significant	Not Significant	1.65886	0.120083	0.16816	Not Significant	Not Significant	1.62994	0.0318232	0.0169984	Significant Increase	Significant Increase
panel7	Dipeptides & Tripeptides	Threoninyl-Leucine	AN01735004	HMDB0029065		7021827	Tier 1	A-T926	277.2	232.142	3.28196	0.000137242	3.81651e-05	Significant Increase	Significant Increase	0.736637	0.0179718	0.00795382	Significant Decrease	Significant Decrease	1.05712	0.257111	0.16816	Not Significant	Not Significant	2.28698	0.00360193	0.00342774	Significant Increase	Significant Increase
panel7	Dipeptides & Tripeptides	Threoninyl-Phenylalanine	AN02198002	HMDB0029068		7010579	Tier 1	A-T1424	287.8	266.127	3.63558	5.02514e-05	1.8207e-05	Significant Increase	Significant Increase	0.932634	0.488176	0.0989069	Not Significant	Not Significant	1.05684	0.259567	0.168186	Not Significant	Not Significant	3.2083	0.00121677	0.0016277	Significant Increase	Significant Increase
panel7	Dipeptides & Tripeptides	Threoninyl-Proline	AN01516002	HMDB0029069		9834371	Tier 1	A-T719	201	216.111	3.54898	0.00175493	0.000300914	Significant Increase	Significant Increase	0.706928	0.0511133	0.0160926	Not Significant	Not Significant	2.36496	0.0598665	0.16816	Not Significant	Not Significant	1.06085	0.810626	0.219672	Not Significant	Not Significant
panel7	Dipeptides & Tripeptides	Threoninyl-Tyrosine	AN02430000	HMDB0029073		11778518	Tier 1	A-T1618	455.7	282.122	0.780632	0.0812134	0.00991859	Not Significant	Not Significant	1.2781	0.0670883	0.0198151	Not Significant	Not Significant	1.0982	0.345024	0.192512	Not Significant	Not Significant	0.908508	0.268278	0.0917319	Not Significant	Not Significant
panel7	Dipeptides & Tripeptides	Tyrosyl-Aspartic acid	AN02641001	HMDB0029101		19816752	Tier 1	A-T1793	415.5	296.101	58.2458	0.000563577	0.000119605	Significant Increase	Significant Increase	0.509017	0.00442227	0.00397553	Significant Decrease	Significant Decrease	1.68855	0.298772	0.179263	Not Significant	Not Significant	17.5583	0.00200674	0.00226687	Significant Increase	Significant Increase
panel7	Dipeptides & Tripeptides	Tyrosyl-Glutamic acid	AN02849002	HMDB0029104		19816750	Tier 1	A-T1934	415.1	310.116	6.14879	4.41753e-07	1.07222e-06	Significant Increase	Significant Increase	1.0803	0.391104	0.082503	Not Significant	Not Significant	1.11295	0.667676	0.286556	Not Significant	Not Significant	5.9684	7.53866e-05	0.000243543	Significant Increase	Significant Increase
panel7	Dipeptides & Tripeptides	Tyrosyl-Glycine	AN01801001	HMDB0029105		7021853	Tier 1	A-T1023	444.1	238.095	2.76045	0.000890324	0.000172677	Significant Increase	Significant Increase	0.839758	0.141089	0.0362652	Not Significant	Not Significant	1.15822	0.364517	0.196094	Not Significant	Not Significant	2.00144	0.000242837	0.000609592	Significant Increase	Significant Increase
panel7	Dipeptides & Tripeptides	Tyrosyl-Histidine	AN02951004	HMDB0029107		14717809	Tier 1	A-T2020	571	318.133	2.27155	0.00412951	0.000629115	Significant Increase	Significant Increase	0.897347	0.482546	0.0979078	Not Significant	Not Significant	1.0572	0.256451	0.16816	Not Significant	Not Significant	1.92809	0.0118761	0.00822295	Significant Increase	Significant Increase
panel7	Dipeptides & Tripeptides	Tyrosyl-Leucine	AN02610003	HMDB0029109		4466134	Tier 1	A-2022	512.1	294.158	4.79179	0.00148661	0.000262146	Significant Increase	Significant Increase	0.712555	0.0529844	0.0165453	Not Significant	Not Significant	1.13413	0.548495	0.250454	Not Significant	Not Significant	3.01059	0.000445044	0.000901916	Significant Increase	Significant Increase
panel7	Dipeptides & Tripeptides	Tyrosyl-Phenylalanine	AN03081001	HMDB0029112		3421919	Tier 1	A-T2043	514.2	328.142	2.49414	0.00585045	0.000857334	Significant Increase	Significant Increase	0.55103	0.0137941	0.00674326	Significant Decrease	Significant Decrease	1.05716	0.256805	0.16816	Not Significant	Not Significant	1.30003	0.0180637	0.0110631	Significant Increase	Significant Increase
panel7	Dipeptides & Tripeptides	Tyrosyl-Proline	AN02380002	HMDB0029113		13055260	Tier 1	A-T1590	486.9	278.127	1.21268	0.240997	0.0277136	Not Significant	Not Significant	0.9424	0.646656	0.123677	Not Significant	Not Significant	0.964071	0.784049	0.319875	Not Significant	Not Significant	1.18542	0.103109	0.0419591	Not Significant	Not Significant
panel7	Dipeptides & Tripeptides	Tyrosyl-Threonine	AN02430001	HMDB0029115		14522584	Tier 1	A-T1623	433.8	282.122	1.59397	0.00521034	0.000772589	Significant Increase	Significant Increase	0.676852	0.00937381	0.00553727	Significant Decrease	Significant Decrease	1.4325	0.0768661	0.16816	Not Significant	Not Significant	0.753141	0.134629	0.0518784	Not Significant	Not Significant
panel7	Dipeptides & Tripeptides	Tyrosyl-Tyrosine	AN03319000	HMDB0029117		70590	Tier 1	A-T2127	590	344.137	1.97965	0.0315625	0.00407995	Significant Increase	Significant Increase	1.05429	0.756979	0.13975	Not Significant	Not Significant	1.08817	0.277401	0.172656	Not Significant	Not Significant	1.91802	0.000594843	0.00107037	Significant Increase	Significant Increase
panel7	Dipeptides & Tripeptides	Tyrosyl-Valine	AN02409000	HMDB0029118		14767562	Tier 1	A-1917	489.9	280.143	2.57483	0.00159453	0.000277755	Significant Increase	Significant Increase	0.824843	0.130218	0.0338608	Not Significant	Not Significant	1.18992	0.102504	0.16816	Not Significant	Not Significant	1.78485	0.000373384	0.000801986	Significant Increase	Significant Increase
panel7	Dipeptides & Tripeptides	Valyl-Alanine	AN01133006	HMDB0029120		6992637	Tier 1	A-559	236.8	188.116	39.811	0.00021643	5.49307e-05	Significant Increase	Significant Increase	0.607596	0.0080202	0.00515586	Significant Decrease	Significant Decrease	2.12027	0.0893162	0.16816	Not Significant	Not Significant	11.4084	0.0021383	0.00236297	Significant Increase	Significant Increase
panel7	Dipeptides & Tripeptides	Valyl-Aspartic acid	AN01730004	HMDB0029123		7009608	Tier 1	A-T914	191.4	232.106	4.29759	8.31867e-05	2.57621e-05	Significant Increase	Significant Increase	0.714286	0.0224889	0.00926694	Significant Decrease	Significant Decrease	1.71501	0.0417948	0.16816	Significant Increase	Significant Increase	1.7899	0.015007	0.00972843	Significant Increase	Significant Increase
panel7	Dipeptides & Tripeptides	Valyl-Glutamic acid	AN01906008	HMDB0029126		7009623	Tier 1	A-362	197.9	246.121	9.28302	3.04188e-06	3.14244e-06	Significant Increase	Significant Increase	0.689981	0.0223848	0.00926694	Significant Decrease	Significant Decrease	1.50721	0.358766	0.194919	Not Significant	Not Significant	4.24963	0.0019454	0.00222644	Significant Increase	Significant Increase
panel7	Dipeptides & Tripeptides	Valyl-Glutamine	AN01890005	HMDB0029125		7016044	Tier 1	A-269	169.9	245.134	2.12924	0.000181392	4.80382e-05	Significant Increase	Significant Increase	1.05022	0.656194	0.124876	Not Significant	Not Significant	2.02647	0.010822	0.16816	Significant Increase	Significant Increase	1.10348	0.519955	0.153594	Not Significant	Not Significant
panel7	Dipeptides & Tripeptides	Valyl-Glycine/N-Acetyl-ornithine	AN00943003	HMDB0029127		6993110	Tier 1	A-T3080	213.8	174.1	11.7901	0.000189517	4.96639e-05	Significant Increase	Significant Increase	0.441988	0.000306828	0.00212911	Significant Decrease	Significant Decrease	1.1217	0.478848	0.230215	Not Significant	Not Significant	4.64571	0.00264421	0.00273138	Significant Increase	Significant Increase
panel7	Dipeptides & Tripeptides	Valyl-Leucine	AN01714003	HMDB0029131		6993117	Tier 1	A-T882	345.7	230.163	4.27048	0.000935844	0.000179187	Significant Increase	Significant Increase	1.01632	0.891287	0.160523	Not Significant	Not Significant	1.17598	0.127221	0.16816	Not Significant	Not Significant	3.6907	0.000316577	0.000731486	Significant Increase	Significant Increase
panel7	Dipeptides & Tripeptides	Valyl-Lysine	AN01892001	HMDB0029132		168058	Tier 1	A-T1131	414.2	245.174	6.29226	0.000452561	9.99472e-05	Significant Increase	Significant Increase	0.857086	0.22292	0.0524225	Not Significant	Not Significant	1.51366	0.418713	0.212657	Not Significant	Not Significant	3.5629	0.000730212	0.00121691	Significant Increase	Significant Increase
panel7	Dipeptides & Tripeptides	Valyl-Serine	AN01349002	HMDB0029136		6992639	Tier 1	A-T659	187.5	204.111	2.81499	0.00020369	5.24433e-05	Significant Increase	Significant Increase	1.00001	0.999961	0.17691	Not Significant	Not Significant	1.05713	0.256855	0.16816	Not Significant	Not Significant	2.66288	0.0224242	0.0128923	Significant Increase	Significant Increase
panel7	Dipeptides & Tripeptides	Valyl-Threonine	AN01548005	HMDB0029137		4046492	Tier 1	A-T767	212.9	218.127	2.62527	5.21784e-05	1.86618e-05	Significant Increase	Significant Increase	0.788344	0.0145395	0.00697098	Significant Decrease	Significant Decrease	1.10481	0.254547	0.16816	Not Significant	Not Significant	1.87328	0.000831436	0.00130654	Significant Increase	Significant Increase
panel7	Dipeptides & Tripeptides	Valyl-Valine	AN01522000	HMDB0029140		107475	Tier 1	A-T724	305.1	216.147	13.6734	0.000238648	5.94244e-05	Significant Increase	Significant Increase	0.536311	0.00313483	0.00350244	Significant Decrease	Significant Decrease	1.05408	0.266018	0.169401	Not Significant	Not Significant	6.957	0.00499299	0.00440134	Significant Increase	Significant Increase
panel7	Dipeptides & Tripeptides	seryl-Phenylalanine	AN01996002	HMDB0029046		7009597	Tier 1	A-T1239	266.6	252.111	3.28357	2.79906e-05	1.22551e-05	Significant Increase	Significant Increase	0.830536	0.129288	0.0336438	Not Significant	Not Significant	1.02162	0.91112	0.358395	Not Significant	Not Significant	2.66942	0.00141752	0.00182423	Significant Increase	Significant Increase
panel7	Dipeptides & Tripeptides	Cysteinyl-Hydroxyproline	AN01753000	HMDB0028776		140079468	Tier 2	A-T950	121.5	234.067	0.614123	0.0191199	0.00256436	Significant Decrease	Significant Decrease	1.08117	0.500762	0.101018	Not Significant	Not Significant	0.792182	0.203535	0.16816	Not Significant	Not Significant	0.838154	0.296698	0.0993335	Not Significant	Not Significant
panel7	Dipeptides & Tripeptides	Cysteinyl-Proline	AN01543000	HMDB0028783		12774420	Tier 2	A-34	97.7	218.076	8.58374	0.000947153	0.000180892	Significant Increase	Significant Increase	1.40434	0.0161361	0.00743925	Significant Increase	Significant Increase	15.0161	0.180593	0.16816	Not Significant	Not Significant	0.802774	0.749658	0.206369	Not Significant	Not Significant
panel7	Dipeptides & Tripeptides	Cysteinyl-Valine	AN01586001	HMDB0028788		20032849	Tier 2	A-335	190.6	220.088	0.336462	0.00144115	0.000255161	Significant Decrease	Significant Decrease	0.763533	0.00533497	0.00425986	Significant Decrease	Significant Decrease	1.10346	0.843705	0.338384	Not Significant	Not Significant	0.232813	0.156455	0.0590212	Not Significant	Not Significant
panel7	Dipeptides & Tripeptides	Dapdiamide A	BM02711000		C20962	45380223	Tier 2	A-124	131.6	300.148	0.396642	0.000321459	7.63168e-05	Significant Decrease	Significant Decrease	0.878767	0.559176	0.110157	Not Significant	Not Significant	1.14627	0.602834	0.267135	Not Significant	Not Significant	0.304078	0.0358065	0.0186843	Significant Decrease	Significant Decrease
panel7	Dipeptides & Tripeptides	Gamma-glutamyl-ornithine	AN02121000	HMDB0002248		189156	Tier 2	A-894	308.9	261.132	1.43426	0.0486449	0.00611731	Significant Increase	Significant Increase	2.47463	0.000615472	0.00225851	Significant Increase	Significant Increase	3.15721	0.0458221	0.16816	Significant Increase	Significant Increase	1.12417	0.648712	0.184482	Not Significant	Not Significant
panel7	Dipeptides & Tripeptides	Glutaminyl-Methionine	AN02361002	HMDB0028803		54307034	Tier 2	A-646	254.5	277.107	0.150732	0.0106187	0.00147564	Significant Decrease	Significant Decrease	1.14623	0.178413	0.0437065	Not Significant	Not Significant	0.156994	0.00860392	0.16816	Significant Decrease	Significant Decrease	1.10052	0.812267	0.219921	Not Significant	Not Significant
panel7	Dipeptides & Tripeptides	Gly-tyr-ala	AN02838003			194988	Tier 2	A-476	220.7	309.131	6.1671	0.00185103	0.000313098	Significant Increase	Significant Increase	0.301224	0.00416653	0.0038931	Significant Decrease	Significant Decrease	1.86368	0.508607	0.238782	Not Significant	Not Significant	0.996779	0.996249	0.256032	Not Significant	Not Significant
panel7	Dipeptides & Tripeptides	Glycyl-Gamma-glutamic acid	AN01334004	HMDB0028855		87557032	Tier 2	A-T642	338.6	203.091	1.69047	0.00399323	0.000609467	Significant Increase	Significant Increase	0.845243	0.108657	0.0292538	Not Significant	Not Significant	1.19744	0.173943	0.16816	Not Significant	Not Significant	1.19326	0.130995	0.0507022	Not Significant	Not Significant
panel7	Dipeptides & Tripeptides	Glycyl-Serine	AN00770000	HMDB0028850		102466	Tier 2	A-334	190.5	162.066	17.4331	0.00166685	0.000287713	Significant Increase	Significant Increase	1.4588	0.0176409	0.0078905	Significant Increase	Significant Increase	45.4258	0.102646	0.16816	Not Significant	Not Significant	0.559845	0.39658	0.124122	Not Significant	Not Significant
panel7	Dipeptides & Tripeptides	Hydroxyprolyl-Gamma-glutamic acid	AN02089002	HMDB0028877		131750768	Tier 2	A-T1313	374.8	259.117	6.00682	0.000392751	8.98332e-05	Significant Increase	Significant Increase	0.523183	0.00132265	0.00263552	Significant Decrease	Significant Decrease	1.28523	0.323392	0.186403	Not Significant	Not Significant	2.44522	0.00268741	0.00275054	Significant Increase	Significant Increase
panel7	Dipeptides & Tripeptides	Hydroxyprolyl-Hydroxyproline	AN01874001	HMDB0028864		61159526	Tier 2	A-T1094	243.6	244.106	1.83781	0.00462663	0.000696782	Significant Increase	Significant Increase	0.706507	0.0334532	0.0116705	Significant Decrease	Significant Decrease	1.05712	0.25711	0.16816	Not Significant	Not Significant	1.22827	0.177349	0.0651703	Not Significant	Not Significant
panel7	Dipeptides & Tripeptides	Hydroxyprolyl-Proline	AN01684001	HMDB0028871		61156945	Tier 2	A-T860	347.5	228.111	0.97023	0.728007	0.0785845	Not Significant	Not Significant	1.6257	0.00490258	0.00409163	Significant Increase	Significant Increase	1.28791	0.056532	0.16816	Not Significant	Not Significant	1.2247	0.120464	0.0473716	Not Significant	Not Significant
panel7	Dipeptides & Tripeptides	Isoleucyl-Hydroxyproline	AN01876002	HMDB0028908		61158802	Tier 2	A-T1101	216.6	244.142	4.13807	0.000786939	0.000156767	Significant Increase	Significant Increase	0.395217	0.000575145	0.00225851	Significant Decrease	Significant Decrease	1.05715	0.256746	0.16816	Not Significant	Not Significant	1.54703	0.106275	0.0428756	Not Significant	Not Significant
panel7	Dipeptides & Tripeptides	L-Cysteinylglycine disulfide	AN02654000	HMDB0000709		22833544	Tier 2	A-T1801	322.4	297.045	8.79172	0.00017978	4.77122e-05	Significant Increase	Significant Increase	0.93143	0.685374	0.129374	Not Significant	Not Significant	1.37089	0.202655	0.16816	Not Significant	Not Significant	5.97339	0.0051738	0.00451967	Significant Increase	Significant Increase
panel7	Dipeptides & Tripeptides	L-alpha-Aspartyl-L-hydroxyproline	AN01900001	HMDB0011160		132990981	Tier 2	A-367	199.1	246.085	0.614549	0.000366846	8.50755e-05	Significant Decrease	Significant Decrease	0.621829	0.00586717	0.00446415	Significant Decrease	Significant Decrease	0.69367	0.102007	0.16816	Not Significant	Not Significant	0.550902	0.0979519	0.0402904	Not Significant	Not Significant
panel7	Dipeptides & Tripeptides	L-beta-aspartyl-L-glycine	AN01163000	HMDB0011165		302430	Tier 2	A-T547	112	190.059	0.961281	0.59053	0.0644965	Not Significant	Not Significant	4.31606	4.43518e-05	0.0012664	Significant Increase	Significant Increase	4.36709	0.025643	0.16816	Significant Increase	Significant Increase	0.950049	0.836161	0.224596	Not Significant	Not Significant
panel7	Dipeptides & Tripeptides	Methionyl-Serine	AN01779000	HMDB0028982		4448381	Tier 2	A-291	175.6	236.079	2.29493	6.03238e-05	2.05743e-05	Significant Increase	Significant Increase	1.48569	0.00449264	0.00397553	Significant Increase	Significant Increase	1.95219	0.00332817	0.158567	Significant Increase	Significant Increase	1.74653	0.0009229	0.00136975	Significant Increase	Significant Increase
panel7	Dipeptides & Tripeptides	Prolyl-Gamma-glutamic acid	AN01860002	HMDB0029031		131750782	Tier 2	A-T1077	153	243.122	1.48883	0.0698539	0.00859846	Not Significant	Not Significant	0.833827	0.327097	0.0723438	Not Significant	Not Significant	1.96737	0.358771	0.194919	Not Significant	Not Significant	0.631008	0.482421	0.145035	Not Significant	Not Significant
panel7	Dipeptides & Tripeptides	Prolyl-Hydroxyproline	AN01684000	HMDB0006695		11902893	Tier 2	A-T859	304.7	228.111	1.45582	0.0144612	0.00197019	Significant Increase	Significant Increase	1.74528	0.00703683	0.00482153	Significant Increase	Significant Increase	1.96963	0.156276	0.16816	Not Significant	Not Significant	1.29	0.385498	0.121276	Not Significant	Not Significant
panel7	Dipeptides & Tripeptides	Tabtoxin biosynthesis intermediate 5	BM02567000		C20915	92042781	Tier 2	A-T2607	322.8	291.143	1.16864	0.292086	0.0331163	Not Significant	Not Significant	1.31453	0.185159	0.0450301	Not Significant	Not Significant	2.14418	0.0667773	0.16816	Not Significant	Not Significant	0.716459	0.275551	0.0937458	Not Significant	Not Significant
panel7	Dipeptides & Tripeptides	Tyrosyl-Alanine	AN01996003	HMDB0029098		4078684	Tier 2	A-T1242	500.4	252.111	1.28617	0.416349	0.0465714	Not Significant	Not Significant	2.56627	0.0149753	0.007123	Significant Increase	Significant Increase	2.69756	0.100437	0.16816	Not Significant	Not Significant	1.22357	0.548619	0.160507	Not Significant	Not Significant
panel7	Dipeptides & Tripeptides	Tyrosyl-Hydroxyproline	AN02608003	HMDB0029106		69040603	Tier 2	A-T1759	424.4	294.122	0.291396	5.67769e-07	1.1918e-06	Significant Decrease	Significant Decrease	0.920417	0.447813	0.0918367	Not Significant	Not Significant	0.692664	0.108324	0.16816	Not Significant	Not Significant	0.387209	0.0456509	0.0224031	Significant Decrease	Significant Decrease
panel7	Dipeptides & Tripeptides	Valyl-Hydroxyproline	AN01711001	HMDB0029128		10242944	Tier 2	A-223	158.4	230.127	7.42797	0.00192796	0.000322834	Significant Increase	Significant Increase	0.505653	0.0116581	0.00616738	Significant Decrease	Significant Decrease	3.1584	0.0564544	0.16816	Not Significant	Not Significant	1.1892	0.530559	0.156197	Not Significant	Not Significant
panel7	Dipeptides & Tripeptides	Valyl-Proline	AN01489001	HMDB0029135		9837272	Tier 2	A-823	293.8	214.131	13.5935	0.0022506	0.000368951	Significant Increase	Significant Increase	0.32616	0.00427093	0.00392309	Significant Decrease	Significant Decrease	0.997109	0.987273	0.375965	Not Significant	Not Significant	4.44653	0.0204501	0.0120644	Significant Increase	Significant Increase
panel7	Dipeptides & Tripeptides	gamma-Glutamyl-Proline	AN01874003	HMDB0029157		9856242	Tier 2	A-T1098	262.1	244.106	1.77712	0.00367473	0.00056604	Significant Increase	Significant Increase	0.880533	0.272186	0.0619947	Not Significant	Not Significant	1.05715	0.256588	0.16816	Not Significant	Not Significant	1.48022	0.0112561	0.00790394	Significant Increase	Significant Increase
panel7	Dipeptides & Tripeptides	Isomer 1 of Alanyl-Proline	AN01106000	HMDB0028695		83525	Tier 2	A-410	208	186.1	1.1165	0.68626	0.0743028	Not Significant	Not Significant	2.22121	0.00667469	0.00472744	Significant Increase	Significant Increase	2.87713	0.0241395	0.16816	Significant Increase	Significant Increase	0.861962	0.551488	0.161038	Not Significant	Not Significant
panel7	Dipeptides & Tripeptides	Isomer 1 of Glycyl-Tyrosine	AN01801000	HMDB0028853		92829	Tier 2	A-857	299.8	238.095	1.21889	0.0799394	0.00979015	Not Significant	Not Significant	0.618817	0.0015615	0.00269889	Significant Decrease	Significant Decrease	0.852105	0.165806	0.16816	Not Significant	Not Significant	0.88518	0.247625	0.0859223	Not Significant	Not Significant
panel7	Dipeptides & Tripeptides	Isomer 1 of Isoleucyl-Alanine	AN01324002	HMDB0028900		5246009	Tier 2	A-502	225.1	202.131	1.01206	0.915054	0.0972221	Not Significant	Not Significant	0.468685	0.00519619	0.00421312	Significant Decrease	Significant Decrease	0.620969	0.0741944	0.16816	Not Significant	Not Significant	0.76387	0.462648	0.139918	Not Significant	Not Significant
panel7	Dipeptides & Tripeptides	Isomer 1 of Lysyl-Alanine	AN01534001	HMDB0028944		7010504	Tier 2	A-1113	352.2	217.141	0.414085	0.000858988	0.000168429	Significant Decrease	Significant Decrease	1.91024	0.158153	0.0393613	Not Significant	Not Significant	0.998843	0.996746	0.378192	Not Significant	Not Significant	0.791918	0.55533	0.161927	Not Significant	Not Significant
panel7	Dipeptides & Tripeptides	Isomer 1 of Lysyl-Asparagine /Asparaginyl-Lysine	AN02112001	HMDB0028946		11219156	Tier 2	A-794	285.9	260.141	0.702009	0.00151898	0.000266114	Significant Decrease	Significant Decrease	1.37914	0.156257	0.0390409	Not Significant	Not Significant	1.26013	0.224727	0.16816	Not Significant	Not Significant	0.768313	0.249698	0.086543	Not Significant	Not Significant
panel7	Dipeptides & Tripeptides	Isomer 1 of Tyrosyl-Glycine	AN01801001	HMDB0029105		7021853	Tier 2	A-248	166.3	238.098	0.636893	0.00192592	0.000322834	Significant Decrease	Significant Decrease	0.85192	0.0861212	0.0242595	Not Significant	Not Significant	0.772289	0.0304193	0.16816	Significant Decrease	Significant Decrease	0.702563	0.015615	0.0100159	Significant Decrease	Significant Decrease
790	Folate biosynthesis	4-Aminobenzoic acid	AN00468008	HMDB0001392	C00568	978	Tier 1	A-T156	292.1	137.048	0.431082	4.21005e-05	1.61181e-05	Significant Decrease	Significant Decrease	0.330472	0.00352379	0.00369125	Significant Decrease	Significant Decrease	0.637866	0.0974678	0.16816	Not Significant	Not Significant	0.223339	0.0416511	0.020963	Significant Decrease	Significant Decrease
790	Folate biosynthesis	Sepiapterin	AN01790003	HMDB0000238	C00835	65253	Tier 1	A-T1012	265.9	237.086	1.39403	0.0799056	0.00979015	Not Significant	Not Significant	1.02267	0.867229	0.156863	Not Significant	Not Significant	1.2998	0.399406	0.206739	Not Significant	Not Significant	1.09681	0.710684	0.197953	Not Significant	Not Significant
790	Folate biosynthesis	4-Amino-4-deoxychorismic acid	AN01643000		C11355	443142	Tier 2	A-T841	232.4	225.064	5.45665	9.76323e-05	2.89538e-05	Significant Increase	Significant Increase	1.06852	0.435034	0.0896537	Not Significant	Not Significant	1.23754	0.249666	0.16816	Not Significant	Not Significant	4.71139	2.52398e-05	0.000112382	Significant Increase	Significant Increase
790	Folate biosynthesis	5,6,7,8-Tetrahydromonapterin	AN02062000		C21007	45479608	Tier 2	A-T1284	168.8	257.112	1.41614	0.227152	0.0262058	Not Significant	Not Significant	0.517445	0.0638831	0.0190696	Not Significant	Not Significant	0.782228	0.31374	0.184428	Not Significant	Not Significant	0.936779	0.783578	0.213576	Not Significant	Not Significant
790	Folate biosynthesis	6-(1'-Hydroxy-2'-oxopropyl)-tetrahydropterin	AN01811000		C21640	89718940	Tier 2	A-T1031	462.5	239.102	4.5659	0.00160081	0.000278498	Significant Increase	Significant Increase	0.277419	0.00121553	0.0025526	Significant Decrease	Significant Decrease	0.913181	0.301684	0.180309	Not Significant	Not Significant	1.38709	0.495447	0.14795	Not Significant	Not Significant
790	Folate biosynthesis	6-Carboxy-5,6,7,8-tetrahydropterin	AN01447000		C20239	135911925	Tier 2	A-T691	375.2	211.071	2.27301	0.00192531	0.000322834	Significant Increase	Significant Increase	0.528448	0.00458551	0.00400661	Significant Decrease	Significant Decrease	0.925268	0.563704	0.255455	Not Significant	Not Significant	1.29818	0.0628244	0.0283244	Not Significant	Not Significant
790	Folate biosynthesis	7,8-Dihydrobiopterin	AN01811004	HMDB0000038	C02953	119055	Tier 2	A-T1038	444	239.102	1.94349	0.00302638	0.000477046	Significant Increase	Significant Increase	0.891422	0.350856	0.0763124	Not Significant	Not Significant	1.0765	0.237215	0.16816	Not Significant	Not Significant	1.60935	0.00897569	0.00670977	Significant Increase	Significant Increase
790	Folate biosynthesis	7,8-Dihydroxanthopterin	AN01035001		C21065	135959	Tier 2	A-T485	406.1	181.06	6.9908	5.53561e-05	1.93824e-05	Significant Increase	Significant Increase	1.03338	0.706389	0.132153	Not Significant	Not Significant	1.27732	0.269303	0.170206	Not Significant	Not Significant	5.65569	5.64722e-05	0.000192521	Significant Increase	Significant Increase
790	Folate biosynthesis	7-Carboxy-7-carbaguanine	AN01215000		C20248	13344694	Tier 2	A-T573	216	194.044	1.25797	0.02727	0.00358062	Significant Increase	Significant Increase	2.11642	0.00233967	0.00312791	Significant Increase	Significant Increase	1.22515	0.105883	0.16816	Not Significant	Not Significant	2.17311	0.00160087	0.00194528	Significant Increase	Significant Increase
790	Folate biosynthesis	7-Cyano-7-carbaguanine	AN00954000		C15996	446357	Tier 2	A-T431	245.4	175.049	9.93543	0.00142044	0.000252208	Significant Increase	Significant Increase	0.976837	0.911712	0.163737	Not Significant	Not Significant	1.92053	0.275634	0.172271	Not Significant	Not Significant	5.05345	0.00599923	0.00504067	Significant Increase	Significant Increase
790	Folate biosynthesis	N-Acetyl-Tetrahydrobiopterin	PR02445000				Tier 2	A-T2866	387	283.128	0.556084	0.0010477	0.000195904	Significant Decrease	Significant Decrease	0.958433	0.766315	0.141349	Not Significant	Not Significant	1.23527	0.383141	0.202126	Not Significant	Not Significant	0.431461	0.0396299	0.0202464	Significant Decrease	Significant Decrease
790	Folate biosynthesis	N-[(7,8-Dihydropterin-6-yl)methyl]-4-(beta-D-ribofuranosyl)aniline 5'-phosphate	AN04536000		C20562	71296199	Tier 2	A-T2308	367.8	482.132	1.91198	5.70518e-06	4.60095e-06	Significant Increase	Significant Increase	1.02821	0.603719	0.117011	Not Significant	Not Significant	1.5642	0.0669753	0.16816	Not Significant	Not Significant	1.25682	0.156269	0.0589876	Not Significant	Not Significant
790	Folate biosynthesis	Neopterin	AN02004003	HMDB0000845	C05926	448839	Tier 2	A-T1256	185.4	253.081	0.760514	0.0691699	0.00852266	Not Significant	Not Significant	0.939	0.368969	0.079186	Not Significant	Not Significant	0.882957	0.338982	0.190119	Not Significant	Not Significant	0.808786	0.0408273	0.0207366	Significant Decrease	Significant Decrease
790	Folate biosynthesis	Pyrimidodiazepine	AN01599000		C02587	196146	Tier 2	A-T811	434.1	221.091	2.141	0.000903225	0.000174537	Significant Increase	Significant Increase	1.02571	0.801074	0.146474	Not Significant	Not Significant	1.05714	0.256931	0.16816	Not Significant	Not Significant	2.07734	0.00154451	0.00191106	Significant Increase	Significant Increase
790	Folate biosynthesis	Isomer 1 of 7-Cyano-7-carbaguanine	AN00954000		C15996	446357	Tier 2	A-957	322	175.047	7.33391	0.0058972	0.000863679	Significant Increase	Significant Increase	1.43685	0.0525129	0.016447	Not Significant	Not Significant	7.29696	0.0536004	0.16816	Not Significant	Not Significant	1.44412	0.239629	0.0835755	Not Significant	Not Significant
52	Galactose metabolism	D-Galactosamine	AN01009004	HMDB0245095	C02262	24154	Tier 1	A-25	95.4	179.079	2.89199	0.000120735	3.45747e-05	Significant Increase	Significant Increase	0.850064	0.125432	0.0328644	Not Significant	Not Significant	1.25132	0.318742	0.185737	Not Significant	Not Significant	1.96463	0.00391472	0.00362364	Significant Increase	Significant Increase
52	Galactose metabolism	D-Galactosamine 6-phosphate	AN02087004		C06377	5460111	Tier 2	A-T1308	131.2	259.046	2.12811	0.000819377	0.000161932	Significant Increase	Significant Increase	0.8856	0.452996	0.0928089	Not Significant	Not Significant	1.00313	0.974323	0.372346	Not Significant	Not Significant	1.87877	0.0286715	0.0156858	Significant Increase	Significant Increase
480	Glutathione metabolism	Cysteinyl-Glycine	AN00992000	HMDB0000078	C01419	439498	Tier 1	A-T459	295.8	178.041	0.880251	0.487133	0.0540299	Not Significant	Not Significant	0.761875	0.154908	0.0387732	Not Significant	Not Significant	1.13167	0.50638	0.238031	Not Significant	Not Significant	0.59261	0.0373519	0.0193418	Significant Decrease	Significant Decrease
480	Glutathione metabolism	Glutathionylspermidine	AN04193000		C05730	440772	Tier 2	A-T2254	201	434.231	1.51222	0.103676	0.0124911	Not Significant	Not Significant	0.873301	0.48751	0.0988196	Not Significant	Not Significant	1.43884	0.0883291	0.16816	Not Significant	Not Significant	0.91784	0.595406	0.171482	Not Significant	Not Significant
480	Glutathione metabolism	N3'-Acetyl-3'-Aminopropylcadaverine /N5-Acetyl-3'-Aminopropylcadaverine	PR01307000				Tier 2	A-T3114	467.2	201.184	4.63571	0.00134454	0.00024165	Significant Increase	Significant Increase	0.548921	0.0987606	0.027093	Not Significant	Not Significant	1.19892	0.518108	0.241605	Not Significant	Not Significant	2.12244	0.238281	0.0832006	Not Significant	Not Significant
480	Glutathione metabolism	N5-Acetyl-3'-Aminopropylcadaverine	PR01307001				Tier 2	A-1807	466.8	201.183	4.33333	0.00122872	0.000224213	Significant Increase	Significant Increase	0.842409	0.385159	0.0816179	Not Significant	Not Significant	0.977011	0.949205	0.365861	Not Significant	Not Significant	3.73633	0.00784129	0.00605467	Significant Increase	Significant Increase
564	Glycerophospholipid metabolism	Diethanolamine	AN00204000	HMDB0004437	C06772	8113	Tier 1	A-324	185.3	105.08	0.879851	0.631057	0.0685633	Not Significant	Not Significant	3.10948	0.250881	0.0579274	Not Significant	Not Significant	0.966573	0.914423	0.35938	Not Significant	Not Significant	2.83049	0.271639	0.0925182	Not Significant	Not Significant
564	Glycerophospholipid metabolism	Ethanolamine	AN00037000	HMDB0000149	C00189	700	Tier 1	A-T9	186.1	61.0528	0.657391	7.95471e-05	2.50148e-05	Significant Decrease	Significant Decrease	1.97864	0.472916	0.0962839	Not Significant	Not Significant	0.739086	0.255904	0.16816	Not Significant	Not Significant	1.75993	0.534865	0.157389	Not Significant	Not Significant
564	Glycerophospholipid metabolism	N-Methylethanolamine phosphate	AN00681000	HMDB0060173	C01210	439436	Tier 2	A-T290	119.1	155.035	1.15678	0.037477	0.00479736	Not Significant	Not Significant	1.66331	0.182886	0.0446323	Not Significant	Not Significant	2.36275	0.201013	0.16816	Not Significant	Not Significant	0.814338	0.679116	0.191344	Not Significant	Not Significant
260	Glycine, serine and threonine metabolism	1,3-Diaminopropane	AN00074000	HMDB0000002	C00986	428	Tier 1	A-1710	451.3	74.0839	0.25059	7.06891e-08	3.8418e-07	Significant Decrease	Significant Decrease	0.466128	0.00563772	0.00437679	Significant Decrease	Significant Decrease	0.552445	0.0559918	0.16816	Not Significant	Not Significant	0.211437	0.0607804	0.0276481	Not Significant	Not Significant
260	Glycine, serine and threonine metabolism	5-Aminolevulinic acid	AN00406002	HMDB0001149	C00430	137	Tier 1	A-497	224.2	131.058	1.21359	0.0499338	0.00626994	Significant Increase	Significant Increase	0.520573	0.00271189	0.00332477	Significant Decrease	Significant Decrease	0.704729	0.209259	0.16816	Not Significant	Not Significant	0.896463	0.75551	0.207595	Not Significant	Not Significant
260	Glycine, serine and threonine metabolism	Cystathionine /Allocystathionine /Allocystathionine	AN01608000	HMDB0000099	C02291	439258	Tier 1	A-T3093	341.4	222.067	5.29832	3.19201e-08	2.62054e-07	Significant Increase	Significant Increase	1.68101	0.000116577	0.00176112	Significant Increase	Significant Increase	1.86345	0.0840407	0.16816	Not Significant	Not Significant	4.77959	7.7878e-07	1.39722e-05	Significant Increase	Significant Increase
260	Glycine, serine and threonine metabolism	Homoserine	AN00291001	HMDB0000719	C00263	12647	Tier 1	A-T91	144.2	119.058	5.31554	2.60266e-05	1.18215e-05	Significant Increase	Significant Increase	0.660958	0.0575197	0.0176338	Not Significant	Not Significant	1.19713	0.449485	0.221179	Not Significant	Not Significant	2.93482	0.0253646	0.0143263	Significant Increase	Significant Increase
260	Glycine, serine and threonine metabolism	N-Methyl-Glycine	AN00124004	HMDB0000271	C00213	1088	Tier 1	A-T34	256.9	89.0477	10.6824	4.91513e-06	4.27377e-06	Significant Increase	Significant Increase	2.75894	0.00212482	0.00300871	Significant Increase	Significant Increase	3.2519	0.00287862	0.152398	Significant Increase	Significant Increase	9.06304	0.000565159	0.00103124	Significant Increase	Significant Increase
260	Glycine, serine and threonine metabolism	Serine	AN00202000	HMDB0000187	C00065	5951	Tier 1	A-T47	147.8	105.043	12.6338	0.000291735	7.01962e-05	Significant Increase	Significant Increase	2.39855	0.006027	0.00452025	Significant Increase	Significant Increase	36.3169	0.177992	0.16816	Not Significant	Not Significant	0.8344	0.7968	0.216502	Not Significant	Not Significant
260	Glycine, serine and threonine metabolism	Threonine	AN00291000	HMDB0000167	C00188	6288	Tier 1	A-T90	174.5	119.058	33.8045	7.25688e-05	2.3319e-05	Significant Increase	Significant Increase	1.29315	0.00546396	0.0042895	Significant Increase	Significant Increase	10.594	0.195963	0.16816	Not Significant	Not Significant	4.12633	0.00567819	0.00481753	Significant Increase	Significant Increase
260	Glycine, serine and threonine metabolism	Tryptophan	AN01348000	HMDB0000929	C00078	6305	Tier 1	A-T656	301.8	204.09	52.8421	2.71778e-05	1.2008e-05	Significant Increase	Significant Increase	1.24187	0.00320031	0.00350948	Significant Increase	Significant Increase	7.7193	0.190577	0.16816	Not Significant	Not Significant	8.50114	3.93265e-05	0.00015463	Significant Increase	Significant Increase
260	Glycine, serine and threonine metabolism	(R)-1-Aminopropan-2-ol	AN00077000		C03194	439938	Tier 2	A-T20	245.1	75.0684	0.906447	0.187465	0.0218491	Not Significant	Not Significant	6.39809	0.00149261	0.00268668	Significant Increase	Significant Increase	5.72068	0.0486749	0.16816	Significant Increase	Significant Increase	1.01378	0.966733	0.250619	Not Significant	Not Significant
260	Glycine, serine and threonine metabolism	5-Hydroxyectoine	AN00716000		C16432	12011795	Tier 2	A-T297	244.9	158.069	2.69774	1.03461e-05	6.64915e-06	Significant Increase	Significant Increase	0.889009	0.0579163	0.0176987	Not Significant	Not Significant	1.08874	0.589679	0.263511	Not Significant	Not Significant	2.20283	0.000357023	0.000791941	Significant Increase	Significant Increase
260	Glycine, serine and threonine metabolism	Aminoacetone	AN00065000	HMDB0002134	C01888	215	Tier 2	A-T11	282.8	73.0528	1.0992	0.609542	0.0663122	Not Significant	Not Significant	0.724874	0.141368	0.0362925	Not Significant	Not Significant	0.939864	0.664789	0.28559	Not Significant	Not Significant	0.847764	0.288383	0.097136	Not Significant	Not Significant
260	Glycine, serine and threonine metabolism	Cysteine	AN00304000	HMDB0000574	C00097	594	Tier 2	A-20	91.9	121.02	2.63646	0.0158419	0.00214427	Significant Increase	Significant Increase	2.3267	0.0213624	0.00899922	Significant Increase	Significant Increase	5.57766	0.22374	0.16816	Not Significant	Not Significant	1.09979	0.873625	0.232307	Not Significant	Not Significant
260	Glycine, serine and threonine metabolism	Ectoine	AN00528000		C06231	126041	Tier 2	A-T186	227.7	142.074	1.32569	0.0241699	0.00319201	Significant Increase	Significant Increase	1.2732	0.204494	0.0490786	Not Significant	Not Significant	1.33312	0.333441	0.189097	Not Significant	Not Significant	1.26611	0.377511	0.119379	Not Significant	Not Significant
260	Glycine, serine and threonine metabolism	L-Allothreonine	AN00291005	HMDB0004041	C05519	99289	Tier 2	A-T92	214.5	119.058	1.0451	0.82963	0.0889779	Not Significant	Not Significant	2.23565	0.0197454	0.00851444	Significant Increase	Significant Increase	1.67693	0.0724747	0.16816	Not Significant	Not Significant	1.3933	0.190729	0.0690883	Not Significant	Not Significant
260	Glycine, serine and threonine metabolism	N(alpha)-Acetyl-L-2,4-diaminobutyric acid	AN00738002		C19929	10953804	Tier 2	A-T305	260.7	160.085	0.0853696	0.000335703	7.93249e-05	Significant Decrease	Significant Decrease	0.88479	0.37634	0.0804801	Not Significant	Not Significant	0.615704	0.156587	0.16816	Not Significant	Not Significant	0.122679	0.0672298	0.0299344	Not Significant	Not Significant
260	Glycine, serine and threonine metabolism	N(gamma)-Acetyldiaminobutyric acid	AN00738001		C06442	441021	Tier 2	A-164	142.7	160.085	0.747137	0.000404093	9.19229e-05	Significant Decrease	Significant Decrease	2.61759	0.000671699	0.0022993	Significant Increase	Significant Increase	2.98312	0.0160025	0.16816	Significant Increase	Significant Increase	0.655587	0.107228	0.0431742	Not Significant	Not Significant
260	Glycine, serine and threonine metabolism	Isomer 1 of Homoserine	AN00291001	HMDB0000719	C00263	12647	Tier 2	A-221	157.8	119.058	2.79692	0.00020511	5.27004e-05	Significant Increase	Significant Increase	0.940651	0.459245	0.0939518	Not Significant	Not Significant	4.03351	0.174362	0.16816	Not Significant	Not Significant	0.652266	0.488154	0.146345	Not Significant	Not Significant
630	Glyoxylate and dicarboxylate metabolism	L-threo-3-Methylaspartic acid	AN00583005		C03618	440064	Tier 2	A-T226	190	147.053	2.69369	0.00023472	5.85629e-05	Significant Increase	Significant Increase	0.864161	0.367161	0.0789189	Not Significant	Not Significant	1.08983	0.50195	0.236896	Not Significant	Not Significant	2.13591	0.019471	0.0115904	Significant Increase	Significant Increase
340	Histidine metabolism	1-Methylhistidine	AN00877001	HMDB0000001	C01152	92105	Tier 1	A-11	87.5	169.085	9.95474	1.32491e-08	1.61562e-07	Significant Increase	Significant Increase	2.68869	0.00469068	0.00407885	Significant Increase	Significant Increase	1.36262	0.0435967	0.16816	Significant Increase	Significant Increase	19.6424	0.000992671	0.00143831	Significant Increase	Significant Increase
340	Histidine metabolism	3-methyl-Histidine	AN00877000	HMDB0000479		64969	Tier 1	A-T407	355.6	169.085	16.6478	2.66977e-05	1.19105e-05	Significant Increase	Significant Increase	0.812104	0.0269286	0.0104459	Significant Decrease	Significant Decrease	1.34275	0.0213937	0.16816	Significant Increase	Significant Increase	10.0687	0.000144973	0.000415181	Significant Increase	Significant Increase
340	Histidine metabolism	Histamine	AN00235000	HMDB0000870	C00388	774	Tier 1	A-T60	499.9	111.08	0.151178	0.013203	0.00181061	Significant Decrease	Significant Decrease	3.3481	0.0068313	0.00476348	Significant Increase	Significant Increase	1.22486	0.423662	0.213971	Not Significant	Not Significant	0.413237	0.0116375	0.00809447	Significant Decrease	Significant Decrease
340	Histidine metabolism	Histidine	AN00684000	HMDB0000177		773	Tier 1	A-T291	425.6	155.07	58.5789	0.000787134	0.000156767	Significant Increase	Significant Increase	1.72776	0.000853311	0.00231628	Significant Increase	Significant Increase	35.8158	0.206355	0.16816	Not Significant	Not Significant	2.82586	0.0457567	0.0224156	Significant Increase	Significant Increase
340	Histidine metabolism	Histidinol	AN00518000	HMDB0003431	C00860	165271	Tier 1	A-T184	430.3	141.09	0.822801	0.0158931	0.00215004	Significant Decrease	Significant Decrease	0.594267	0.000623779	0.00225851	Significant Decrease	Significant Decrease	0.753888	0.190397	0.16816	Not Significant	Not Significant	0.648589	0.165692	0.0615168	Not Significant	Not Significant
340	Histidine metabolism	Imidazole-4-acetic acid	AN00345002	HMDB0002024	C02835	96215	Tier 1	A-T104	287.5	126.043	1.16777	0.0681063	0.00839988	Not Significant	Not Significant	1.3642	0.0109495	0.00592627	Significant Increase	Significant Increase	1.28614	0.333236	0.189097	Not Significant	Not Significant	1.23864	0.313267	0.103182	Not Significant	Not Significant
340	Histidine metabolism	Urocanic acid	AN00478002	HMDB0000301	C00785	736715	Tier 1	A-T171	330.7	138.043	6.08596	9.23319e-05	2.78443e-05	Significant Increase	Significant Increase	0.759055	0.238159	0.0552635	Not Significant	Not Significant	1.17957	0.765664	0.31495	Not Significant	Not Significant	3.91631	0.0239221	0.0136451	Significant Increase	Significant Increase
340	Histidine metabolism	N-Formimino-L-glutamic acid	AN00938001	HMDB0000854	C00439	439233	Tier 2	A-T420	137.9	174.064	0.901623	0.258243	0.0295472	Not Significant	Not Significant	0.673121	0.00606055	0.00453731	Significant Decrease	Significant Decrease	0.714767	0.146429	0.16816	Not Significant	Not Significant	0.849089	0.541088	0.15874	Not Significant	Not Significant
340	Histidine metabolism	Isomer 1 of Histidine	AN00684000	HMDB0000177		773	Tier 2	A-253	167.1	155.069	0.608675	0.0542386	0.00677306	Not Significant	Not Significant	1.39821	0.0334877	0.0116705	Significant Increase	Significant Increase	0.733064	0.215206	0.16816	Not Significant	Not Significant	1.16095	0.458432	0.139027	Not Significant	Not Significant
340	Histidine metabolism	Isomer 2 of Histidine	AN00684000	HMDB0000177		773	Tier 2	A-571	239.9	155.069	1.2221	0.0877602	0.0106816	Not Significant	Not Significant	1.3149	0.0399773	0.0133891	Significant Increase	Significant Increase	2.07868	0.17785	0.16816	Not Significant	Not Significant	0.773056	0.518725	0.153454	Not Significant	Not Significant
300	Lysine biosynthesis	LL-2,6-Diaminoheptanedioic acid	BM01168000	HMDB0001370	C00666	439283	Tier 1	A-T2523	323.2	190.095	1.88101	0.0013884	0.000247751	Significant Increase	Significant Increase	0.603407	0.0406255	0.0135634	Significant Decrease	Significant Decrease	0.763709	0.350355	0.194162	Not Significant	Not Significant	1.48619	0.279966	0.0948642	Not Significant	Not Significant
300	Lysine biosynthesis	Lysine /(3S,5S)-3,5-Diaminohexanoic acid	AN00578000	HMDB0000182	C00047	5962	Tier 1	A-T3163	404	146.106	20.7212	3.9355e-06	3.7268e-06	Significant Increase	Significant Increase	1.91109	0.000456239	0.00212911	Significant Increase	Significant Increase	12.0667	0.156317	0.16816	Not Significant	Not Significant	3.28177	0.00973513	0.00708382	Significant Increase	Significant Increase
300	Lysine biosynthesis	(2R,3R)-3-Methylornithine	BM00578002		C20277	51055215	Tier 2	A-T2455	433.8	146.106	2.56689	8.55738e-06	5.94262e-06	Significant Increase	Significant Increase	3.11565	2.44025e-05	0.00121914	Significant Increase	Significant Increase	4.6828	0.00148783	0.121731	Significant Increase	Significant Increase	1.70785	0.0010526	0.00147268	Significant Increase	Significant Increase
300	Lysine biosynthesis	L-2-Amino-6-oxoheptanedioic acid	BM01144000		C03871	194695	Tier 2	A-T2516	112.4	189.064	1.10697	0.138112	0.0163873	Not Significant	Not Significant	0.570126	0.000618535	0.00225851	Significant Decrease	Significant Decrease	0.630531	0.0216966	0.16816	Significant Decrease	Significant Decrease	1.00092	0.996428	0.256032	Not Significant	Not Significant
300	Lysine biosynthesis	N-Succinyl-LL-2,6-diaminoheptanedioic acid	BM02554000	HMDB0012267	C04421	440333	Tier 2	A-111	128.8	290.115	1.40354	0.0403084	0.00512568	Significant Increase	Significant Increase	0.430299	0.00277652	0.00338994	Significant Decrease	Significant Decrease	0.637568	0.132351	0.16816	Not Significant	Not Significant	0.947261	0.887366	0.235447	Not Significant	Not Significant
300	Lysine biosynthesis	Isomer 1 of L-2-Amino-6-oxoheptanedioic acid	BM01144000		C03871	194695	Tier 2	A-47	101.1	189.064	1.12233	0.0809688	0.00989355	Not Significant	Not Significant	0.570345	0.0105994	0.00584	Significant Decrease	Significant Decrease	0.760104	0.0706648	0.16816	Not Significant	Not Significant	0.842138	0.454501	0.138195	Not Significant	Not Significant
300	Lysine biosynthesis	Isomer 1 of Lysine	AN00578000	HMDB0000182	C00047	5962	Tier 2	A-198	150.4	146.106	0.57267	0.00616499	0.00089764	Significant Decrease	Significant Decrease	0.886693	0.181477	0.0443656	Not Significant	Not Significant	0.675763	0.0191181	0.16816	Significant Decrease	Significant Decrease	0.751421	0.0306112	0.01651	Significant Decrease	Significant Decrease
310	Lysine degradation	5-Aminopentanoic acid	AN00277004	HMDB0003355	C00431	138	Tier 1	A-T86	245.7	117.079	0.667625	0.00374808	0.000576273	Significant Decrease	Significant Decrease	0.478133	0.00250401	0.00321616	Significant Decrease	Significant Decrease	0.508472	0.0621959	0.16816	Not Significant	Not Significant	0.627789	0.395745	0.124114	Not Significant	Not Significant
310	Lysine degradation	5-Hydroxylysine	AN00774001	HMDB0000450	C16741	3032849	Tier 1	A-T332	349	162.1	0.31401	0.000115571	3.34019e-05	Significant Decrease	Significant Decrease	2.78412	0.00388425	0.00382842	Significant Increase	Significant Increase	0.832507	0.460136	0.224578	Not Significant	Not Significant	1.05013	0.857594	0.229243	Not Significant	Not Significant
310	Lysine degradation	Aminoadipic acid	AN00754003	HMDB0000510	C00956	92136	Tier 1	A-T313	172.5	161.069	1.25475	0.08014	0.00980666	Not Significant	Not Significant	0.664696	0.0129936	0.00647367	Significant Decrease	Significant Decrease	0.732962	0.284658	0.174994	Not Significant	Not Significant	1.13789	0.670496	0.189704	Not Significant	Not Significant
310	Lysine degradation	Cadaverine	AN00183001	HMDB0002322	C01672	273	Tier 1	A-T39	482.6	102.116	1.185	5.56085e-06	4.52838e-06	Not Significant	Not Significant	0.849178	0.0869462	0.0244427	Not Significant	Not Significant	0.956986	0.542063	0.249161	Not Significant	Not Significant	1.05151	0.64268	0.183023	Not Significant	Not Significant
310	Lysine degradation	N2-Acetyl-L-Lysine	AN01133009	HMDB0000446		92907	Tier 1	A-T532	200.5	188.116	0.419266	0.000215178	5.47249e-05	Significant Decrease	Significant Decrease	2.36235	0.00907329	0.00545176	Significant Increase	Significant Increase	1.32973	0.378569	0.200655	Not Significant	Not Significant	0.744854	0.37982	0.11986	Not Significant	Not Significant
310	Lysine degradation	N6-Acetyl-Lysine	AN01133000	HMDB0000206	C02727	92832	Tier 1	A-T523	170.5	188.116	1.73978	0.000772174	0.000154311	Significant Increase	Significant Increase	1.39389	0.00136686	0.0026546	Significant Increase	Significant Increase	2.07763	0.0720289	0.16816	Not Significant	Not Significant	1.16722	0.484366	0.145477	Not Significant	Not Significant
310	Lysine degradation	Pipecolic acid	AN00385000	HMDB0000070	C00408	849	Tier 1	A-T109	323.7	129.079	9.09135	2.28127e-06	2.64917e-06	Significant Increase	Significant Increase	2.43142	0.00491436	0.00409163	Significant Increase	Significant Increase	4.88014	0.0710104	0.16816	Not Significant	Not Significant	4.52956	0.000478852	0.000951466	Significant Increase	Significant Increase
310	Lysine degradation	Saccharopine	AN02354000	HMDB0000279	C00449	160556	Tier 1	A-T1568	321.8	276.132	4.07486	4.11815e-05	1.57905e-05	Significant Increase	Significant Increase	0.737629	0.0198635	0.00854781	Significant Decrease	Significant Decrease	1.05709	0.257299	0.16816	Not Significant	Not Significant	2.84342	0.00269407	0.00275274	Significant Increase	Significant Increase
310	Lysine degradation	(2R,5S)-2,5-Diaminohexanoic acid	AN00578003		C05161	44514625	Tier 2	A-1374	387.4	146.105	0.885839	0.146006	0.0172421	Not Significant	Not Significant	0.664496	0.00311768	0.00350244	Significant Decrease	Significant Decrease	0.856993	0.43146	0.21573	Not Significant	Not Significant	0.686863	0.171398	0.0633269	Not Significant	Not Significant
310	Lysine degradation	(3S)-3,6-Diaminohexanoic acid	AN00578004	HMDB0012114	C01142	439417	Tier 2	A-T220	387	146.106	0.734282	0.0122056	0.00168307	Significant Decrease	Significant Decrease	0.529656	0.00365835	0.00375301	Significant Decrease	Significant Decrease	0.729266	0.202626	0.16816	Not Significant	Not Significant	0.533299	0.127189	0.049476	Not Significant	Not Significant
310	Lysine degradation	(3S,5S)-3,5-Diaminohexanoic acid	AN00578005	HMDB0012115	C01186	439430	Tier 2	A-1563	423.2	146.104	2.884	6.86065e-06	5.16235e-06	Significant Increase	Significant Increase	2.40773	0.00145394	0.00268668	Significant Increase	Significant Increase	3.78469	0.00689329	0.16816	Significant Increase	Significant Increase	1.83474	0.00348062	0.00333423	Significant Increase	Significant Increase
310	Lysine degradation	(S)-5-Amino-3-oxohexanoic acid	AN00561008	HMDB0012131	C03656	440077	Tier 2	A-T194	274.4	145.074	2.17	0.00020509	5.27004e-05	Significant Increase	Significant Increase	0.80355	0.0536194	0.0167063	Not Significant	Not Significant	0.828148	0.501147	0.236821	Not Significant	Not Significant	2.10555	0.00926478	0.00686697	Significant Increase	Significant Increase
310	Lysine degradation	2-Amino-5-oxohexanoic acid/6-Amino-2-oxohexanoic acid	AN00561006		C05825	440805	Tier 2	A-T3202	242.2	145.074	1.50508	0.000310102	7.43098e-05	Significant Increase	Significant Increase	0.875952	0.0798399	0.0227649	Not Significant	Not Significant	1.02719	0.848037	0.339366	Not Significant	Not Significant	1.28348	0.0891253	0.0377021	Not Significant	Not Significant
310	Lysine degradation	5-Aminopentanamide	AN00270000	HMDB0012176	C00990	439358	Tier 2	A-T74	193.6	116.095	0.357569	0.000185556	4.88821e-05	Significant Decrease	Significant Decrease	0.51512	0.00218781	0.00300871	Significant Decrease	Significant Decrease	0.567487	0.056644	0.16816	Not Significant	Not Significant	0.324573	0.0803121	0.0346222	Not Significant	Not Significant
310	Lysine degradation	5-Phosphooxy-L-lysine	AN01846000	HMDB0059600	C03366	25163995	Tier 2	A-T1048	225.3	242.067	0.845032	0.0016381	0.000283605	Not Significant	Not Significant	2.26031	0.00503502	0.00413029	Significant Increase	Significant Increase	2.61161	0.0236357	0.16816	Significant Increase	Significant Increase	0.731363	0.209692	0.0747149	Not Significant	Not Significant
310	Lysine degradation	D-Lysopine	AN01548006		C04020	193187	Tier 2	A-T773	390.2	218.127	1.78015	0.00263508	0.000420939	Significant Increase	Significant Increase	7.75076	0.000632085	0.00226902	Significant Increase	Significant Increase	13.5036	0.0271814	0.16816	Significant Increase	Significant Increase	1.02177	0.942658	0.245526	Not Significant	Not Significant
310	Lysine degradation	L-Allysine	AN00561000	HMDB0059595	C04076	160603	Tier 2	A-300	177.5	145.073	4.55392	5.77429e-05	2.00218e-05	Significant Increase	Significant Increase	1.09078	0.155577	0.0389174	Not Significant	Not Significant	2.01062	0.0441355	0.16816	Significant Increase	Significant Increase	2.47054	0.000484437	0.000955805	Significant Increase	Significant Increase
310	Lysine degradation	N-Acetyl-Cadaverine	AN00553001	HMDB0002284		189087	Tier 2	A-T192	247.4	144.126	1.17394	0.255148	0.0292064	Not Significant	Not Significant	0.652783	0.00488949	0.00409163	Significant Decrease	Significant Decrease	0.976198	0.870828	0.346943	Not Significant	Not Significant	0.785014	0.0573031	0.0264168	Not Significant	Not Significant
310	Lysine degradation	N2-Acetyl-L-Hydroxylysine	PR01349003				Tier 2	A-T2778	126.9	204.111	1.00907	0.868223	0.0927589	Not Significant	Not Significant	2.158	0.0227423	0.00930972	Significant Increase	Significant Increase	1.64149	0.0506313	0.16816	Not Significant	Not Significant	1.32658	0.222986	0.0786251	Not Significant	Not Significant
310	Lysine degradation	N6-Acetyl-N6-hydroxy-L-lysine	AN01349000		C03955	128888	Tier 2	A-T657	238.9	204.111	1.31645	0.0745589	0.00915956	Not Significant	Not Significant	0.517425	0.00425875	0.00392253	Significant Decrease	Significant Decrease	0.950307	0.752104	0.310501	Not Significant	Not Significant	0.716781	0.088667	0.0375343	Not Significant	Not Significant
310	Lysine degradation	N6-Hydroxy-L-lysine	AN00774000		C01028	439370	Tier 2	A-T328	364.9	162.1	0.233217	8.28112e-07	1.45794e-06	Significant Decrease	Significant Decrease	0.858644	0.32176	0.0713136	Not Significant	Not Significant	0.676806	0.107614	0.16816	Not Significant	Not Significant	0.295876	0.0379981	0.0195933	Significant Decrease	Significant Decrease
310	Lysine degradation	Isomer 1 of (3S,5S)-3,5-Diaminohexanoic acid	AN00578005	HMDB0012115	C01186	439430	Tier 2	A-720	273.4	146.105	0.244786	6.56053e-08	3.72725e-07	Significant Decrease	Significant Decrease	0.671991	0.046067	0.0148946	Significant Decrease	Significant Decrease	0.776199	0.0427717	0.16816	Significant Decrease	Significant Decrease	0.211923	0.00113729	0.00156249	Significant Decrease	Significant Decrease
310	Lysine degradation	Isomer 1 of 5-Aminopentanoic acid	AN00277004	HMDB0003355	C00431	138	Tier 2	A-423	210.1	117.079	2.41427	0.00831614	0.00117859	Significant Increase	Significant Increase	2.65443	0.000508953	0.00222667	Significant Increase	Significant Increase	4.1452	9.74647e-05	0.0214829	Significant Increase	Significant Increase	1.54601	0.00372253	0.0034774	Significant Increase	Significant Increase
310	Lysine degradation	Isomer 1 of 5-Hydroxylysine	AN00774001	HMDB0000450	C16741	3032849	Tier 2	A-963	322.7	162.1	0.196447	0.000119089	3.41818e-05	Significant Decrease	Significant Decrease	0.583498	0.0201012	0.00861478	Significant Decrease	Significant Decrease	0.63584	0.149794	0.16816	Not Significant	Not Significant	0.180276	0.061692	0.0279292	Not Significant	Not Significant
310	Lysine degradation	Isomer 1 of L-Allysine	AN00561000	HMDB0059595	C04076	160603	Tier 2	A-454	215.8	145.074	0.692065	4.2433e-05	1.61832e-05	Significant Decrease	Significant Decrease	0.795339	0.0889278	0.0248521	Not Significant	Not Significant	0.786188	0.244962	0.16816	Not Significant	Not Significant	0.70012	0.21751	0.0769167	Not Significant	Not Significant
310	Lysine degradation	Isomer 1 of Pipecolic acid	AN00385000	HMDB0000070	C00408	849	Tier 2	A-1358	385.4	129.078	2.32311	2.77143e-05	1.21768e-05	Significant Increase	Significant Increase	1.27398	0.00806917	0.00515837	Significant Increase	Significant Increase	2.00438	0.112178	0.16816	Not Significant	Not Significant	1.47657	0.126987	0.0494648	Not Significant	Not Significant
310	Lysine degradation	Isomer 2 of (3S,5S)-3,5-Diaminohexanoic acid	AN00578005	HMDB0012115	C01186	439430	Tier 2	A-1751	457.7	146.104	1.7954	0.000388297	8.90443e-05	Significant Increase	Significant Increase	1.55404	2.61244e-05	0.00121914	Significant Increase	Significant Increase	1.85168	0.206305	0.16816	Not Significant	Not Significant	1.5068	0.170973	0.0632466	Not Significant	Not Significant
310	Lysine degradation	Isomer 2 of 5-Aminopentanoic acid	AN00277004	HMDB0003355	C00431	138	Tier 2	A-536	233.9	117.08	1.22917	0.00989228	0.00138315	Significant Increase	Significant Increase	2.0335	0.00637259	0.00461411	Significant Increase	Significant Increase	1.36642	0.128949	0.16816	Not Significant	Not Significant	1.82925	0.00791641	0.00608954	Significant Increase	Significant Increase
980	Metabolism of xenobiotics by cytochrome P450	1-Naphthol	AN00546001	HMDB0012138	C11714	7005	Tier 1	A-T187	562.3	144.058	0.818182	0.000357315	8.34069e-05	Significant Decrease	Significant Decrease	1.10754	0.045105	0.0146513	Not Significant	Not Significant	1.05716	0.131706	0.16816	Not Significant	Not Significant	0.857173	0.00516219	0.00451785	Not Significant	Not Significant
680	Methane metabolism	N-Methyl-L-glutamic acid	TM00754001	HMDB0062660	C01046	439377	Tier 2	A-T2481	264.6	161.069	1.3767	0.00104648	0.000195823	Significant Increase	Significant Increase	0.640587	0.0292552	0.0108594	Significant Decrease	Significant Decrease	0.805959	0.266148	0.169401	Not Significant	Not Significant	1.09422	0.728819	0.201898	Not Significant	Not Significant
261	Monobactam biosynthesis	4-Hydroxyphenylglyoxylic acid	BM00818005		C03590	355	Tier 2	A-T2483	296.8	166.027	69.7838	8.03562e-09	1.43493e-07	Significant Increase	Significant Increase	0.867932	0.0507761	0.0160453	Not Significant	Not Significant	2.40541	0.0637786	0.16816	Not Significant	Not Significant	25.1798	4.68275e-05	0.000169022	Significant Increase	Significant Increase
261	Monobactam biosynthesis	L-4-Hydroxyphenylglycine	BM00842002		C12323	36143	Tier 2	A-T2486	508.7	167.058	2.07703	0.00150309	0.000264133	Significant Increase	Significant Increase	0.490104	0.0017128	0.0027881	Significant Decrease	Significant Decrease	1.14316	0.442038	0.218951	Not Significant	Not Significant	0.89048	0.561308	0.163358	Not Significant	Not Significant
261	Monobactam biosynthesis	Tabtoxin biosynthesis intermediate 5	BM02567000		C20915	92042781	Tier 2	A-T2607	322.8	291.143	1.16864	0.292086	0.0331163	Not Significant	Not Significant	1.31453	0.185159	0.0450301	Not Significant	Not Significant	2.14418	0.0667773	0.16816	Not Significant	Not Significant	0.716459	0.275551	0.0937458	Not Significant	Not Significant
261	Monobactam biosynthesis	Tabtoxinine-beta-lactam	BM01130002		C20918	115314	Tier 2	A-356	196.3	188.079	2.22614	4.88591e-05	1.7884e-05	Significant Increase	Significant Increase	0.639484	0.0119026	0.00625671	Significant Decrease	Significant Decrease	1.75795	0.160483	0.16816	Not Significant	Not Significant	0.809793	0.516228	0.15279	Not Significant	Not Significant
626	Naphthalene degradation	1,2-Dihydroxynaphthalene-6-sulfonic acid	BM01817000		C16196	9543072	Tier 2	A-1956	494.9	240.008	1.19221	0.00919343	0.00129266	Not Significant	Not Significant	1.10623	0.147705	0.0373642	Not Significant	Not Significant	1.59979	0.204715	0.16816	Not Significant	Not Significant	0.824391	0.520569	0.153701	Not Significant	Not Significant
626	Naphthalene degradation	3-Methylsalicylaldehyde	BM00460007		C14087	522777	Tier 2	A-1716	452	136.052	18.2909	1.13704e-07	4.81795e-07	Significant Increase	Significant Increase	1.09496	0.0607566	0.0183713	Not Significant	Not Significant	1.38227	0.429765	0.215121	Not Significant	Not Significant	14.489	5.61082e-08	2.85217e-06	Significant Increase	Significant Increase
panel11	Neurotransmitter	Dopamine	AN00662001	HMDB0000073	C03758	681	Tier 1	A-T274	632.7	153.079	0.37312	0.18613	0.0217036	Not Significant	Not Significant	3.72099	0.0135196	0.00664122	Significant Increase	Significant Increase	2.02724	0.197293	0.16816	Not Significant	Not Significant	0.684859	0.37039	0.117431	Not Significant	Not Significant
panel11	Neurotransmitter	Histamine	AN00235000	HMDB0000870	C00388	774	Tier 1	A-T60	499.9	111.08	0.151178	0.013203	0.00181061	Significant Decrease	Significant Decrease	3.3481	0.0068313	0.00476348	Significant Increase	Significant Increase	1.22486	0.423662	0.213971	Not Significant	Not Significant	0.413237	0.0116375	0.00809447	Significant Decrease	Significant Decrease
panel11	Neurotransmitter	Hypotaurine	AN00218000	HMDB0000965	C00519	107812	Tier 1	A-T48	108	109.02	0.460965	0.000319817	7.60744e-05	Significant Decrease	Significant Decrease	1.34056	0.0583423	0.0177821	Not Significant	Not Significant	0.701558	0.0282643	0.16816	Significant Decrease	Significant Decrease	0.880827	0.446524	0.135986	Not Significant	Not Significant
panel11	Neurotransmitter	Phenethylamine	AN00307000	HMDB0012275	C05332	1001	Tier 1	A-T94	446.3	121.089	1.25844	0.174977	0.0204603	Not Significant	Not Significant	1.88149	0.238866	0.0553969	Not Significant	Not Significant	2.03576	0.261826	0.168558	Not Significant	Not Significant	1.16307	0.775327	0.211705	Not Significant	Not Significant
panel11	Neurotransmitter	Serotonin	AN00975002	HMDB0000259	C00780	5202	Tier 1	A-2101	533.9	176.094	45.6667	4.00768e-06	3.76662e-06	Significant Increase	Significant Increase	2.37384	0.0318334	0.0112515	Significant Increase	Significant Increase	1.8018	0.187745	0.16816	Not Significant	Not Significant	60.165	0.00536287	0.00463365	Significant Increase	Significant Increase
panel11	Neurotransmitter	Tyramine	AN00469000	HMDB0000306	C00483	5610	Tier 1	A-T157	318.2	137.084	3.29241	0.000186937	4.91422e-05	Significant Increase	Significant Increase	0.611274	0.00258827	0.00329063	Significant Decrease	Significant Decrease	1.07202	0.71647	0.300255	Not Significant	Not Significant	1.87737	0.00628653	0.0052245	Significant Increase	Significant Increase
panel11	Neurotransmitter	L-Noradrenaline	AN00876002	HMDB0000216	C00547	439260	Tier 2	A-T400	500.8	169.074	3.36923	2.40976e-08	2.15158e-07	Significant Increase	Significant Increase	0.779007	0.0339608	0.0117701	Significant Decrease	Significant Decrease	1.05717	0.256742	0.16816	Not Significant	Not Significant	2.48273	0.00245598	0.00261136	Significant Increase	Significant Increase
panel11	Neurotransmitter	gamma-Aminobutyric acid	AN00189003	HMDB0000112	C00334	119	Tier 2	A-475	220.7	103.063	0.273497	5.52052e-06	4.5169e-06	Significant Decrease	Significant Decrease	1.17552	0.0265157	0.0103596	Not Significant	Not Significant	0.624714	0.115812	0.16816	Not Significant	Not Significant	0.514636	0.181206	0.0661759	Not Significant	Not Significant
panel11	Neurotransmitter	p-Octopamine	AN00662000	HMDB0004825	C04227	440266	Tier 2	A-T267	334.7	153.079	1.00611	0.953458	0.100746	Not Significant	Not Significant	1.81595	0.00108318	0.00248016	Significant Increase	Significant Increase	1.7496	0.195698	0.16816	Not Significant	Not Significant	1.04427	0.883386	0.234577	Not Significant	Not Significant
760	Nicotinate and nicotinamide metabolism	2,6-Dihydroxynicotinic acid	AN00679002		C15523	11954198	Tier 2	A-T289	225.8	155.022	1.00657	0.937429	0.0993881	Not Significant	Not Significant	2.08984	0.00114096	0.00248802	Significant Increase	Significant Increase	4.2398	0.178024	0.16816	Not Significant	Not Significant	0.496147	0.343161	0.11099	Not Significant	Not Significant
760	Nicotinate and nicotinamide metabolism	2,6-Dihydroxypseudooxynicotine	AN01438000		C15986	54723871	Tier 2	A-1987	500.9	210.099	1.38945	0.151329	0.0178454	Not Significant	Not Significant	0.923056	0.531052	0.105716	Not Significant	Not Significant	0.874498	0.681449	0.289978	Not Significant	Not Significant	1.4666	0.140124	0.0536234	Not Significant	Not Significant
910	Nitrogen metabolism	Hydrazine	AN00010000	HMDB0012973	C05361	9321	Tier 2	A-T1	146.9	32.0374	0.879707	0.110979	0.0133069	Not Significant	Not Significant	1.14009	0.121202	0.0320335	Not Significant	Not Significant	1.03761	0.552302	0.251764	Not Significant	Not Significant	0.966586	0.611656	0.175664	Not Significant	Not Significant
633	Nitrotoluene degradation	2,4-Diaminotoluene	BM00317000	HMDB0041799	C14401	7261	Tier 2	A-1070	341.8	122.084	0.769965	0.00321354	0.000502744	Significant Decrease	Significant Decrease	1.20631	0.0177614	0.00792533	Significant Increase	Significant Increase	1.05273	0.412189	0.211079	Not Significant	Not Significant	0.882292	0.0707115	0.0311899	Not Significant	Not Significant
633	Nitrotoluene degradation	2-Hydroxy-5-methylquinone	BM00477000		C18316	69212	Tier 2	A-1552	420.2	138.032	0.716673	0.00201571	0.000335505	Significant Decrease	Significant Decrease	0.576026	0.000973917	0.00238845	Significant Decrease	Significant Decrease	0.722848	0.149959	0.16816	Not Significant	Not Significant	0.571106	0.115884	0.0458813	Not Significant	Not Significant
633	Nitrotoluene degradation	4-Amino-2-hydroxylamino-6-nitrotoluene	BM01066000		C16403	9543061	Tier 2	A-1867	479.5	183.064	48.3974	0.0010372	0.00019467	Significant Increase	Significant Increase	1.72053	0.0018659	0.00285989	Significant Increase	Significant Increase	28.6538	0.193531	0.16816	Not Significant	Not Significant	2.90604	0.0341871	0.0180088	Significant Increase	Significant Increase
633	Nitrotoluene degradation	Isomer 1 of 2-Hydroxy-5-methylquinone	BM00477000		C18316	69212	Tier 2	A-1609	431.5	138.028	0.699821	0.0082194	0.00116686	Significant Decrease	Significant Decrease	0.659055	0.00420203	0.0038931	Significant Decrease	Significant Decrease	1.1009	0.640809	0.277941	Not Significant	Not Significant	0.41895	0.0268431	0.01494	Significant Decrease	Significant Decrease
401	Novobiocin biosynthesis	3-Amino-4,7-dihydroxycoumarin	BM01208002		C12468	54691343	Tier 2	A-458	216.2	193.041	4.67575	1.05134e-05	6.72214e-06	Significant Increase	Significant Increase	2.24738	0.000861095	0.00231628	Significant Increase	Significant Increase	4.88147	0.000119349	0.0214829	Significant Increase	Significant Increase	2.15267	0.000602697	0.00107313	Significant Increase	Significant Increase
401	Novobiocin biosynthesis	5-[[(4,7-Dihydroxy-2-oxo-2H-1-benzopyran-3-yl)amino]carbonyl]-4-methyl-1H-pyrrole-3-carboxylic acid	BM03310000		C20637	72734316	Tier 2	A-T2619	517.8	344.065	3.57848	0.00904856	0.00127373	Significant Increase	Significant Increase	0.464345	0.0227082	0.00930972	Significant Decrease	Significant Decrease	1.05709	0.257268	0.16816	Not Significant	Not Significant	1.57191	0.181279	0.0661759	Not Significant	Not Significant
670	One carbon pool by folate	N-Acetyl-Dihydrofolic acid	PR04560000				Tier 2	A-T2959	277.2	485.166	3.5741	0.0224372	0.00297891	Significant Increase	Significant Increase	2.40558	0.00217894	0.00300871	Significant Increase	Significant Increase	3.04067	0.366652	0.196559	Not Significant	Not Significant	2.8276	0.0478672	0.0231371	Significant Increase	Significant Increase
30	Pentose phosphate pathway	2-Amino-2-deoxy-D-gluconic acid	AN01231000		C03752	73563	Tier 2	A-T579	148.4	195.074	0.672565	5.61715e-05	1.95583e-05	Significant Decrease	Significant Decrease	0.817524	0.00855203	0.00526484	Significant Decrease	Significant Decrease	0.930357	0.376762	0.200281	Not Significant	Not Significant	0.590996	0.00245771	0.00261136	Significant Decrease	Significant Decrease
360	Phenylalanine metabolism	Hippuric acid	AN01006000	HMDB0000714	C01586	464	Tier 1	A-T471	202.8	179.058	1.39469	0.00767999	0.00109526	Significant Increase	Significant Increase	0.682731	0.00434542	0.00395038	Significant Decrease	Significant Decrease	2.92271	0.0934122	0.16816	Not Significant	Not Significant	0.325793	0.0879041	0.037289	Not Significant	Not Significant
360	Phenylalanine metabolism	Phenethylamine	AN00307000	HMDB0012275	C05332	1001	Tier 1	A-T94	446.3	121.089	1.25844	0.174977	0.0204603	Not Significant	Not Significant	1.88149	0.238866	0.0553969	Not Significant	Not Significant	2.03576	0.261826	0.168558	Not Significant	Not Significant	1.16307	0.775327	0.211705	Not Significant	Not Significant
360	Phenylalanine metabolism	Phenylalanine	AN00814000	HMDB0000159	C00079	994	Tier 1	A-T346	328.7	165.079	34.6087	1.38088e-07	5.2306e-07	Significant Increase	Significant Increase	1.12835	0.000902812	0.00231628	Not Significant	Not Significant	5.05797	0.192329	0.16816	Not Significant	Not Significant	7.72063	0.000102688	0.000319589	Significant Increase	Significant Increase
360	Phenylalanine metabolism	2-Hydroxy-2,4-pentadienoic acid	BM00252002		C00596	5280361	Tier 2	A-T71	286.9	114.032	1.33166	0.0297729	0.00387063	Significant Increase	Significant Increase	0.522091	0.00147414	0.00268668	Significant Decrease	Significant Decrease	0.836036	0.197052	0.16816	Not Significant	Not Significant	0.831599	0.279631	0.0948164	Not Significant	Not Significant
360	Phenylalanine metabolism	2-Hydroxy-3-phenylpropenoic acid/trans-3-Hydroxycinnamic acid	AN00793003	HMDB0012225	C02763	641637	Tier 2	A-T3121	401.9	164.047	0.837411	0.0310186	0.00401379	Not Significant	Not Significant	1.10146	0.253937	0.0585364	Not Significant	Not Significant	1.03047	0.600916	0.266679	Not Significant	Not Significant	0.8951	0.147345	0.0560001	Not Significant	Not Significant
360	Phenylalanine metabolism	2-Hydroxy-6-ketononatrienedioic acid	AN01455000		C12624	45108157	Tier 2	A-T692	263.2	212.032	22.1914	0.000594848	0.000124445	Significant Increase	Significant Increase	0.6253	0.0166687	0.00760504	Significant Decrease	Significant Decrease	1.17595	0.204548	0.16816	Not Significant	Not Significant	11.8	2.96673e-06	3.29032e-05	Significant Increase	Significant Increase
360	Phenylalanine metabolism	2-Hydroxy-6-oxonona-2,4-diene-1,9-dioic acid	AN01483000		C04479	9543133	Tier 2	A-665	259.5	214.047	2.88238	0.000340048	8.00365e-05	Significant Increase	Significant Increase	0.781804	0.0415272	0.0137877	Significant Decrease	Significant Decrease	0.785033	0.431798	0.215779	Not Significant	Not Significant	2.87052	5.03729e-05	0.000178114	Significant Increase	Significant Increase
360	Phenylalanine metabolism	3-(3-Hydroxyphenyl)propanoic acid	BM00823019	HMDB0000375	C11457	91	Tier 2	A-T351	467.9	166.063	0.92967	0.216489	0.0250334	Not Significant	Not Significant	1.18019	0.0830332	0.0235317	Not Significant	Not Significant	1.02466	0.670631	0.286867	Not Significant	Not Significant	1.07078	0.415709	0.129239	Not Significant	Not Significant
360	Phenylalanine metabolism	Ephedrine	AN00815000	HMDB0015451	C01575	9294	Tier 2	A-T347	358.4	165.115	3.46464	3.9604e-05	1.55921e-05	Significant Increase	Significant Increase	1.14011	0.0233591	0.00950663	Not Significant	Not Significant	1.10951	0.0240066	0.16816	Not Significant	Not Significant	3.56017	1.29461e-06	1.88027e-05	Significant Increase	Significant Increase
360	Phenylalanine metabolism	N-Acetyl-Vanillylamine	PR01234001				Tier 2	A-T2777	296.1	195.089	2.58197	0.00458895	0.000692038	Significant Increase	Significant Increase	0.795261	0.224239	0.0526147	Not Significant	Not Significant	1.71763	0.0317344	0.16816	Significant Increase	Significant Increase	1.19544	0.380859	0.120002	Not Significant	Not Significant
360	Phenylalanine metabolism	trans-2,3-Dihydroxycinnamic acid	AN01019003	HMDB0032057	C12623	5282146	Tier 2	A-T480	543.3	180.042	19.1847	0.00076825	0.000153896	Significant Increase	Significant Increase	0.641447	0.0235117	0.00955187	Significant Decrease	Significant Decrease	1.133	0.386674	0.203324	Not Significant	Not Significant	10.8613	3.98012e-06	3.84918e-05	Significant Increase	Significant Increase
400	Phenylalanine, tyrosine and tryptophan biosynthesis	3,4-Dihydroxybenzoic acid	AN00670005	HMDB0001856	C00230	72	Tier 1	A-2082	529.2	154.026	0.379896	0.00010146	2.99385e-05	Significant Decrease	Significant Decrease	0.564391	0.00963854	0.00556951	Significant Decrease	Significant Decrease	0.587221	0.0663176	0.16816	Not Significant	Not Significant	0.365126	0.087489	0.0371387	Not Significant	Not Significant
400	Phenylalanine, tyrosine and tryptophan biosynthesis	2-Amino-3,7-dideoxy-D-threo-hept-6-ulosonic acid	AN01184000		C16850	25137912	Tier 2	A-T561	172.9	191.079	0.916362	0.0378235	0.00483924	Not Significant	Not Significant	0.918348	0.0946023	0.0261546	Not Significant	Not Significant	1.0639	0.699851	0.294864	Not Significant	Not Significant	0.790995	0.221373	0.0781015	Not Significant	Not Significant
400	Phenylalanine, tyrosine and tryptophan biosynthesis	3-Hydroxybenzoic acid	AN00477007	HMDB0002466	C00587	7420	Tier 2	A-T170	432.6	138.032	0.660464	0.00737609	0.00105614	Significant Decrease	Significant Decrease	0.64911	0.00365991	0.00375301	Significant Decrease	Significant Decrease	0.724382	0.0610477	0.16816	Not Significant	Not Significant	0.591834	0.0397523	0.0202816	Significant Decrease	Significant Decrease
400	Phenylalanine, tyrosine and tryptophan biosynthesis	L-Homophenylalanine	AN01012005		C17235	2724505	Tier 2	A-T476	347.5	179.095	1.97441	0.0351066	0.00452405	Significant Increase	Significant Increase	0.829379	0.346707	0.0755667	Not Significant	Not Significant	1.05716	0.25664	0.16816	Not Significant	Not Significant	1.54899	0.000365181	0.000795573	Significant Increase	Significant Increase
panel20	Phenylpropanoid	4-Hydroxyphenylglyoxylic acid	BM00818005		C03590	355	Tier 2	A-T2483	296.8	166.027	69.7838	8.03562e-09	1.43493e-07	Significant Increase	Significant Increase	0.867932	0.0507761	0.0160453	Not Significant	Not Significant	2.40541	0.0637786	0.16816	Not Significant	Not Significant	25.1798	4.68275e-05	0.000169022	Significant Increase	Significant Increase
panel20	Phenylpropanoid	Gallic acid	BM00887000	HMDB0005807	C01424	370	Tier 2	A-T2490	472.6	170.022	0.622476	0.04278	0.00541632	Significant Decrease	Significant Decrease	0.828364	0.148729	0.0375397	Not Significant	Not Significant	0.806961	0.272488	0.171256	Not Significant	Not Significant	0.638986	0.0372128	0.0193025	Significant Decrease	Significant Decrease
panel12	Phytohormone	2,3-Dihydroxybenzoic acid	BM00670003	HMDB0000397	C00196	19	Tier 1	A-T2462	379.6	154.027	3.87886	0.000468252	0.000102766	Significant Increase	Significant Increase	0.313151	0.00083068	0.00231628	Significant Decrease	Significant Decrease	0.548372	0.0746278	0.16816	Not Significant	Not Significant	2.21504	0.0147618	0.0096204	Significant Increase	Significant Increase
panel12	Phytohormone	2,5-Dihydroxybenzoic acid /Protocatechuic acid /3,4-Dihydroxybenzoic acid	AN00670004	HMDB0000152	C00628	3469	Tier 1	A-T3115	529.7	154.027	0.379808	3.80959e-05	1.51415e-05	Significant Decrease	Significant Decrease	0.542644	0.0103791	0.0057434	Significant Decrease	Significant Decrease	0.640491	0.0650953	0.16816	Not Significant	Not Significant	0.321785	0.0376858	0.0194817	Significant Decrease	Significant Decrease
panel12	Phytohormone	Adenine	AN00452000	HMDB0000034	C00147	190	Tier 1	A-T150	281.1	135.054	1.10759	0.517242	0.0571917	Not Significant	Not Significant	0.623591	0.033737	0.01172	Significant Decrease	Significant Decrease	12.731	0.183863	0.16816	Not Significant	Not Significant	0.0542519	0.174934	0.0643993	Not Significant	Not Significant
panel10	Polyamine	1,3-Diaminopropane	AN00074000	HMDB0000002	C00986	428	Tier 1	A-1710	451.3	74.0839	0.25059	7.06891e-08	3.8418e-07	Significant Decrease	Significant Decrease	0.466128	0.00563772	0.00437679	Significant Decrease	Significant Decrease	0.552445	0.0559918	0.16816	Not Significant	Not Significant	0.211437	0.0607804	0.0276481	Not Significant	Not Significant
panel10	Polyamine	Agmatine	AN00401000	HMDB0001432	C00179	199	Tier 1	A-T116	375.4	130.122	0.32998	4.34116e-06	3.99037e-06	Significant Decrease	Significant Decrease	0.587128	0.00218125	0.00300871	Significant Decrease	Significant Decrease	0.657762	0.103849	0.16816	Not Significant	Not Significant	0.294545	0.0461306	0.0225478	Significant Decrease	Significant Decrease
panel10	Polyamine	Cadaverine	AN00183001	HMDB0002322	C01672	273	Tier 1	A-T39	482.6	102.116	1.185	5.56085e-06	4.52838e-06	Not Significant	Not Significant	0.849178	0.0869462	0.0244427	Not Significant	Not Significant	0.956986	0.542063	0.249161	Not Significant	Not Significant	1.05151	0.64268	0.183023	Not Significant	Not Significant
panel10	Polyamine	Putrescine	AN00122000	HMDB0001414	C00134	1045	Tier 1	A-T30	463.6	88.1	0.521506	1.79438e-06	2.27713e-06	Significant Decrease	Significant Decrease	1.40061	0.100969	0.0275192	Not Significant	Not Significant	0.958771	0.878926	0.349242	Not Significant	Not Significant	0.761836	0.437089	0.134117	Not Significant	Not Significant
panel10	Polyamine	Spermidine	AN00565000	HMDB0001257	C00315	1102	Tier 1	A-T206	575.4	145.158	1.71487	0.000843878	0.000165987	Significant Increase	Significant Increase	0.564977	0.0106697	0.00584	Significant Decrease	Significant Decrease	0.732196	0.30427	0.181348	Not Significant	Not Significant	1.32322	0.424285	0.130979	Not Significant	Not Significant
panel10	Polyamine	N-Methylputrescine	AN00183000	HMDB0003661	C02723	439791	Tier 2	A-T2678	500.8	102.116	2.45089	1.74896e-06	2.23082e-06	Significant Increase	Significant Increase	0.559339	0.00456125	0.0040013	Significant Decrease	Significant Decrease	0.838015	0.160535	0.16816	Not Significant	Not Significant	1.63586	0.0607682	0.0276481	Not Significant	Not Significant
panel10	Polyamine	N1-Acetyl-spermidine /N8-Acetyl-spermidine	AN01117000	HMDB0001276	C00612	496	Tier 2	A-T3133	420.2	187.168	0.877297	0.703745	0.076097	Not Significant	Not Significant	0.895467	0.655919	0.124876	Not Significant	Not Significant	1.06093	0.881892	0.34978	Not Significant	Not Significant	0.74047	0.425637	0.131329	Not Significant	Not Significant
panel10	Polyamine	N8-Acetyl-spermidine	AN01117001	HMDB0002189	C01029	123689	Tier 2	A-1559	421.7	187.168	0.676917	0.00139122	0.000247932	Significant Decrease	Significant Decrease	0.798374	0.112648	0.0301735	Not Significant	Not Significant	0.971716	0.855662	0.342265	Not Significant	Not Significant	0.556163	0.0366177	0.0190587	Significant Decrease	Significant Decrease
523	Polyketide sugar unit biosynthesis	Maltol/Pyrogallol	BM00344001	HMDB0030776	C11918	8369	Tier 1	A-T2421	350.3	126.032	0.311745	5.94366e-05	2.04109e-05	Significant Decrease	Significant Decrease	0.840594	0.119313	0.0316761	Not Significant	Not Significant	0.92822	0.589409	0.263511	Not Significant	Not Significant	0.282315	0.00380482	0.00353802	Significant Decrease	Significant Decrease
120	Primary bile acid biosynthesis	Glycine	AN00076000	HMDB0000123	C00037	750	Tier 1	A-T19	192.7	75.032	8.58255	8.52784e-07	1.47897e-06	Significant Increase	Significant Increase	2.21984	0.00118899	0.00254784	Significant Increase	Significant Increase	4.36321	0.207113	0.16816	Not Significant	Not Significant	4.36649	0.000996715	0.00144075	Significant Increase	Significant Increase
120	Primary bile acid biosynthesis	Taurine	AN00329000	HMDB0000251	C00245	1123	Tier 1	A-19	91.9	125.015	0.949054	0.269181	0.0306444	Not Significant	Not Significant	2.68712	0.00121155	0.0025526	Significant Increase	Significant Increase	1.2762	0.338836	0.190119	Not Significant	Not Significant	1.99829	0.00459708	0.00412992	Significant Increase	Significant Increase
230	Purine metabolism	5-Amino-4-imidazolecarboxyamide	AN00348000	HMDB0003192	C04051	9679	Tier 1	A-T106	282.1	126.054	22.7958	0.000110937	3.22492e-05	Significant Increase	Significant Increase	0.34491	0.000306118	0.00212911	Significant Decrease	Significant Decrease	0.82625	0.507031	0.238167	Not Significant	Not Significant	9.51589	0.019543	0.0116078	Significant Increase	Significant Increase
230	Purine metabolism	Adenine	AN00452000	HMDB0000034	C00147	190	Tier 1	A-T150	281.1	135.054	1.10759	0.517242	0.0571917	Not Significant	Not Significant	0.623591	0.033737	0.01172	Significant Decrease	Significant Decrease	12.731	0.183863	0.16816	Not Significant	Not Significant	0.0542519	0.174934	0.0643993	Not Significant	Not Significant
230	Purine metabolism	Adenosine	AN02208000	HMDB0000050	C00212	60961	Tier 1	A-373	200.3	267.094	0.575386	2.11975e-05	1.03503e-05	Significant Decrease	Significant Decrease	0.935872	0.191088	0.0462576	Not Significant	Not Significant	0.85218	0.343174	0.191599	Not Significant	Not Significant	0.631894	0.0820169	0.0352574	Not Significant	Not Significant
230	Purine metabolism	Deoxyadenosine	AN01981000	HMDB0000101	C00559	13730	Tier 1	A-T1217	243	251.102	1.76032	0.00472891	0.000710046	Significant Increase	Significant Increase	0.608607	0.00704476	0.00482153	Significant Decrease	Significant Decrease	1.20968	0.3579	0.194912	Not Significant	Not Significant	0.885645	0.523201	0.154404	Not Significant	Not Significant
230	Purine metabolism	Deoxyguanosine	AN02208001	HMDB0000085	C00330	187790	Tier 1	A-T1435	589.6	267.097	10.2299	0.0199979	0.00267495	Significant Increase	Significant Increase	0.376987	0.058926	0.0179081	Not Significant	Not Significant	0.974918	0.767298	0.31505	Not Significant	Not Significant	3.95575	0.0280735	0.0154417	Significant Increase	Significant Increase
230	Purine metabolism	Guanine	AN00636000	HMDB0000132	C00242	764	Tier 1	A-T243	528.5	151.049	4.76455	1.4541e-05	8.20598e-06	Significant Increase	Significant Increase	0.465262	0.000102977	0.00176112	Significant Decrease	Significant Decrease	0.989909	0.951547	0.366293	Not Significant	Not Significant	2.23936	0.00692777	0.00558248	Significant Increase	Significant Increase
230	Purine metabolism	Guanosine	AN02440001	HMDB0000133	C00387	6802	Tier 1	A-T1631	341.4	283.092	2.87342	5.99857e-06	4.72886e-06	Significant Increase	Significant Increase	0.542688	0.00055444	0.00225851	Significant Decrease	Significant Decrease	1.03319	0.886524	0.350697	Not Significant	Not Significant	1.50928	0.0911105	0.0383028	Not Significant	Not Significant
230	Purine metabolism	Hypoxanthine	AN00459000	HMDB0000157	C00262	790	Tier 1	A-T151	259.8	136.038	1.69041	0.0301379	0.00391198	Significant Increase	Significant Increase	1.28396	0.0624105	0.0187633	Not Significant	Not Significant	0.830305	0.571069	0.257884	Not Significant	Not Significant	2.614	0.00104344	0.00146975	Significant Increase	Significant Increase
230	Purine metabolism	Uric acid	AN00855000	HMDB0000289	C00366	1175	Tier 1	A-T372	227.7	168.028	3.80877	2.08792e-06	2.49751e-06	Significant Increase	Significant Increase	1.61983	0.0389477	0.013192	Significant Increase	Significant Increase	0.935556	0.504534	0.237738	Not Significant	Not Significant	6.59451	0.00265405	0.00273138	Significant Increase	Significant Increase
230	Purine metabolism	Xanthine	AN00646000	HMDB0000292	C00385	1188	Tier 1	A-574	241.7	152.033	0.391591	2.43977e-05	1.12744e-05	Significant Decrease	Significant Decrease	0.676158	0.0106422	0.00584	Significant Decrease	Significant Decrease	0.604379	0.105593	0.16816	Not Significant	Not Significant	0.438097	0.148288	0.0563235	Not Significant	Not Significant
230	Purine metabolism	2,8-Dihydroxyadenine	AN00839000	HMDB0000401	C22500	92268	Tier 2	A-394	205.3	167.046	1.76295	0.00568859	0.000835084	Significant Increase	Significant Increase	1.9855	0.00568707	0.00439273	Significant Increase	Significant Increase	1.74851	0.0212679	0.16816	Significant Increase	Significant Increase	2.0019	0.00295541	0.00295541	Significant Increase	Significant Increase
230	Purine metabolism	5-Aminoimidazole	AN00095000	HMDB0003929	C05239	484	Tier 2	A-T22	282.1	83.0483	2.11645	0.00131812	0.000238272	Significant Increase	Significant Increase	0.544522	0.0019362	0.00290429	Significant Decrease	Significant Decrease	1.05716	0.256538	0.16816	Not Significant	Not Significant	1.09014	0.578371	0.167445	Not Significant	Not Significant
240	Pyrimidine metabolism	Beta-Alanine	AN00124003	HMDB0000056	C00099	239	Tier 1	A-T33	209.2	89.0477	0.564941	0.00559271	0.000821491	Significant Decrease	Significant Decrease	1.43259	5.5916e-05	0.00142129	Significant Increase	Significant Increase	0.631737	0.140597	0.16816	Not Significant	Not Significant	1.28112	0.418675	0.129838	Not Significant	Not Significant
240	Pyrimidine metabolism	Cytidine	AN01857000	HMDB0000089	C00475	6175	Tier 1	A-T1071	161	243.085	3.39058	9.68983e-07	1.58331e-06	Significant Increase	Significant Increase	0.61781	8.12699e-05	0.0016254	Significant Decrease	Significant Decrease	1.00653	0.95712	0.367966	Not Significant	Not Significant	2.08113	0.000149409	0.000422277	Significant Increase	Significant Increase
240	Pyrimidine metabolism	Cytosine	AN00233000	HMDB0000630	C00380	597	Tier 1	A-T55	298.8	111.043	0.487991	2.6489e-05	1.19105e-05	Significant Decrease	Significant Decrease	0.812249	0.106037	0.0286955	Not Significant	Not Significant	0.861573	0.510631	0.239358	Not Significant	Not Significant	0.460055	0.0689344	0.0305374	Not Significant	Not Significant
240	Pyrimidine metabolism	Thymine	AN00345001	HMDB0000262	C00178	1135	Tier 1	A-T103	330.4	126.043	0.506432	3.53347e-05	1.43234e-05	Significant Decrease	Significant Decrease	0.527112	0.00526133	0.00424067	Significant Decrease	Significant Decrease	0.636797	0.118828	0.16816	Not Significant	Not Significant	0.419201	0.114083	0.0453361	Not Significant	Not Significant
240	Pyrimidine metabolism	Uracil	AN00240000	HMDB0000300	C00106	1174	Tier 1	A-T70	293.8	112.027	0.205599	4.47229e-05	1.67627e-05	Significant Decrease	Significant Decrease	1.00185	0.971606	0.172402	Not Significant	Not Significant	0.773752	0.314707	0.184587	Not Significant	Not Significant	0.266208	0.0431811	0.021415	Significant Decrease	Significant Decrease
240	Pyrimidine metabolism	Uridine	AN01868000	HMDB0000296	C00299	6029	Tier 1	A-1446	402.9	244.069	0.880322	0.071509	0.00879786	Not Significant	Not Significant	0.79829	0.0182134	0.00803533	Significant Decrease	Significant Decrease	0.734424	0.210644	0.16816	Not Significant	Not Significant	0.956875	0.867789	0.230855	Not Significant	Not Significant
240	Pyrimidine metabolism	Aminoacrylic acid	AN00113000		C20253	46173136	Tier 2	A-T23	252	87.032	5.86286	0.000156286	4.25616e-05	Significant Increase	Significant Increase	2.12719	0.00563024	0.00437679	Significant Increase	Significant Increase	26.4	0.197335	0.16816	Not Significant	Not Significant	0.472403	0.445463	0.13573	Not Significant	Not Significant
240	Pyrimidine metabolism	Deoxycytidine	AN01672000	HMDB0000014	C00881	13711	Tier 2	A-T855	220.3	227.091	1.12003	0.0382657	0.00489026	Not Significant	Not Significant	2.4759	0.00833193	0.00518978	Significant Increase	Significant Increase	1.05715	0.256843	0.16816	Not Significant	Not Significant	2.62317	0.00729895	0.00575985	Significant Increase	Significant Increase
620	Pyruvate metabolism	2-Hydroxyethylenedicarboxylic acid	AN00414001		C03981	54675764	Tier 2	A-T130	203.3	132.006	3.84348	8.87297e-07	1.49987e-06	Significant Increase	Significant Increase	0.898756	0.184453	0.044928	Not Significant	Not Significant	1.23333	0.0226234	0.16816	Significant Increase	Significant Increase	2.80082	0.0003987	0.000838645	Significant Increase	Significant Increase
521	Streptomycin biosynthesis	1-Amino-1-deoxy-scyllo-inositol	BM01009002		C01214	439440	Tier 2	A-52	104.9	179.079	1.71637	9.24203e-08	4.20092e-07	Significant Increase	Significant Increase	1.04289	0.726843	0.135523	Not Significant	Not Significant	1.27392	0.453418	0.222506	Not Significant	Not Significant	1.4051	0.223463	0.0787107	Not Significant	Not Significant
430	Taurine and hypotaurine metabolism	Hypotaurine	AN00218000	HMDB0000965	C00519	107812	Tier 1	A-T48	108	109.02	0.460965	0.000319817	7.60744e-05	Significant Decrease	Significant Decrease	1.34056	0.0583423	0.0177821	Not Significant	Not Significant	0.701558	0.0282643	0.16816	Significant Decrease	Significant Decrease	0.880827	0.446524	0.135986	Not Significant	Not Significant
430	Taurine and hypotaurine metabolism	Aminoacetaldehyde	AN00028000		C06735	363	Tier 2	A-T5	235.2	59.0371	1.17069	0.0154525	0.00209611	Not Significant	Not Significant	0.988677	0.886602	0.159817	Not Significant	Not Significant	1.18806	0.0153288	0.16816	Not Significant	Not Significant	0.974223	0.751428	0.20666	Not Significant	Not Significant
730	Thiamine metabolism	4-Amino-5-aminomethyl-2-methylpyrimidine	AN00483000		C20267	66762	Tier 2	A-T173	244.5	138.09	0.149919	0.0006946	0.000141987	Significant Decrease	Significant Decrease	1.0809	0.0300495	0.0108594	Not Significant	Not Significant	0.605538	0.0710336	0.16816	Not Significant	Not Significant	0.267608	0.0487445	0.0234867	Significant Decrease	Significant Decrease
730	Thiamine metabolism	N-Formyl-4-amino-5-aminomethyl-2-methylpyrimidine	AN00824000		C19872	597195	Tier 2	A-T352	295.8	166.085	0.326344	3.72482e-05	1.48833e-05	Significant Decrease	Significant Decrease	0.50119	0.00323458	0.00352863	Significant Decrease	Significant Decrease	0.590371	0.0685489	0.16816	Not Significant	Not Significant	0.277047	0.0618718	0.0279685	Not Significant	Not Significant
730	Thiamine metabolism	Thiamine acetic acid	AN02374000		C02892	439838	Tier 2	A-T1582	168.8	279.091	1.59917	0.153728	0.0181027	Not Significant	Not Significant	0.61147	0.142627	0.0365042	Not Significant	Not Significant	1.04889	0.335881	0.189854	Not Significant	Not Significant	0.932268	0.266249	0.0912426	Not Significant	Not Significant
730	Thiamine metabolism	Isomer 1 of N-Formyl-4-amino-5-aminomethyl-2-methylpyrimidine	AN00824000		C19872	597195	Tier 2	A-375	201	166.085	20.0114	9.11835e-05	2.75979e-05	Significant Increase	Significant Increase	0.633004	0.00242366	0.0031515	Significant Decrease	Significant Decrease	1.1211	0.62465	0.273836	Not Significant	Not Significant	11.299	0.000438566	0.000891751	Significant Increase	Significant Increase
623	Toluene degradation	3-Hydroxybenzyl alcohol	BM00326002	HMDB0059712	C03351	102	Tier 1	A-T2413	386	124.052	11.7683	2.34073e-05	1.10417e-05	Significant Increase	Significant Increase	1.09834	0.144438	0.0367439	Not Significant	Not Significant	2.0469	0.127324	0.16816	Not Significant	Not Significant	6.31469	5.41831e-07	1.13971e-05	Significant Increase	Significant Increase
623	Toluene degradation	4-Cresol/3-Cresol	BM00216003	HMDB0001858	C01468	2879	Tier 1	A-T2395	533.8	108.058	0.901878	0.0060014	0.000876885	Not Significant	Not Significant	0.952416	0.141214	0.0362751	Not Significant	Not Significant	0.926017	0.0208834	0.16816	Not Significant	Not Significant	0.927589	0.0311128	0.0167361	Not Significant	Not Significant
623	Toluene degradation	4-Hydroxy-3-methylbenzoic acid	BM00647010	HMDB0004815	C21167	68138	Tier 1	A-T2457	423	152.047	0.63	0.0362888	0.00466436	Significant Decrease	Significant Decrease	0.579073	0.000156819	0.00205826	Significant Decrease	Significant Decrease	0.625895	0.0903186	0.16816	Not Significant	Not Significant	0.582871	0.158572	0.059599	Not Significant	Not Significant
623	Toluene degradation	4-Hydroxybenzaldehyde/3-Hydroxybenzaldehyde	BM00311001	HMDB0011718	C00633	126	Tier 1	A-T2408	465.8	122.037	70.4184	6.97096e-07	1.33034e-06	Significant Increase	Significant Increase	0.928561	0.170879	0.0421181	Not Significant	Not Significant	2.57143	0.0965583	0.16816	Not Significant	Not Significant	25.4286	1.19999e-05	7.76487e-05	Significant Increase	Significant Increase
623	Toluene degradation	3-Hydroxybenzaldehyde	BM00311000		C03067	101	Tier 2	A-T2407	431	122.037	0.619409	0.000580017	0.000122263	Significant Decrease	Significant Decrease	0.689655	0.0171262	0.00771289	Significant Decrease	Significant Decrease	0.659341	0.139661	0.16816	Not Significant	Not Significant	0.647887	0.278726	0.0946566	Not Significant	Not Significant
623	Toluene degradation	4-Hydroxy-3-methylbenzaldehyde	BM00460015		C21166	139901	Tier 2	A-1600	428.1	136.052	10.4594	1.28053e-09	7.16866e-08	Significant Increase	Significant Increase	1.07668	0.118605	0.0315138	Not Significant	Not Significant	1.19136	0.363482	0.196006	Not Significant	Not Significant	9.45261	1.39931e-06	1.9603e-05	Significant Increase	Significant Increase
960	Tropane, piperidine and pyridine alkaloid biosynthesis	5-Aminopentanal	AN00174001	HMDB0012815	C12455	443849	Tier 2	A-1108	351.5	101.084	20.373	8.70121e-07	1.48993e-06	Significant Increase	Significant Increase	2.63067	0.00490211	0.00409163	Significant Increase	Significant Increase	12.9243	0.190145	0.16816	Not Significant	Not Significant	4.1468	0.00326586	0.00320227	Significant Increase	Significant Increase
960	Tropane, piperidine and pyridine alkaloid biosynthesis	N-Methylputrescine	AN00183000	HMDB0003661	C02723	439791	Tier 2	A-T2678	500.8	102.116	2.45089	1.74896e-06	2.23082e-06	Significant Increase	Significant Increase	0.559339	0.00456125	0.0040013	Significant Decrease	Significant Decrease	0.838015	0.160535	0.16816	Not Significant	Not Significant	1.63586	0.0607682	0.0276481	Not Significant	Not Significant
380	Tryptophan metabolism	2-Aminophenol	AN00219002		C01987	5801	Tier 1	A-T50	573.8	109.053	1.85141	1.70073e-05	8.95121e-06	Significant Increase	Significant Increase	0.930501	0.629656	0.121127	Not Significant	Not Significant	1.54544	0.00019683	0.0253067	Significant Increase	Significant Increase	1.11472	0.507747	0.150582	Not Significant	Not Significant
380	Tryptophan metabolism	3-Hydroxyanthranilic acid	AN00657006	HMDB0001476	C00632	86	Tier 1	A-T265	406.7	153.043	1.53605	0.00189873	0.000319352	Significant Increase	Significant Increase	0.515512	0.000331527	0.00212911	Significant Decrease	Significant Decrease	0.635802	0.114545	0.16816	Not Significant	Not Significant	1.24544	0.445252	0.13573	Not Significant	Not Significant
380	Tryptophan metabolism	5-Hydroxyindoleacetic acid	AN01180000	HMDB0000763	C05635	1826	Tier 1	A-1126	354.4	191.058	1.99871	5.10025e-05	1.83462e-05	Significant Increase	Significant Increase	1.65156	0.0267274	0.0104133	Significant Increase	Significant Increase	1.35705	0.603993	0.267516	Not Significant	Not Significant	2.43248	0.0363596	0.0189405	Significant Increase	Significant Increase
380	Tryptophan metabolism	Kynurenine	AN01408003	HMDB0000684	C01718	846	Tier 1	A-T684	296.8	208.085	25.3436	2.7914e-06	3.07423e-06	Significant Increase	Significant Increase	0.695957	0.026331	0.0103163	Significant Decrease	Significant Decrease	1.58896	0.136734	0.16816	Not Significant	Not Significant	11.1004	0.00207602	0.00231512	Significant Increase	Significant Increase
380	Tryptophan metabolism	Serotonin	AN00975002	HMDB0000259	C00780	5202	Tier 1	A-2101	533.9	176.094	45.6667	4.00768e-06	3.76662e-06	Significant Increase	Significant Increase	2.37384	0.0318334	0.0112515	Significant Increase	Significant Increase	1.8018	0.187745	0.16816	Not Significant	Not Significant	60.165	0.00536287	0.00463365	Significant Increase	Significant Increase
380	Tryptophan metabolism	2,3-Dihydroxyindole	AN00606003		C02775	21860	Tier 2	A-T234	410.1	149.048	1.71429	0.00201862	0.000335766	Significant Increase	Significant Increase	1.00931	0.927568	0.16599	Not Significant	Not Significant	1.10202	0.221133	0.16816	Not Significant	Not Significant	1.57006	0.00543693	0.00467116	Significant Increase	Significant Increase
380	Tryptophan metabolism	2-Amino-3-carboxymuconate semialdehyde	AN01089000	HMDB0001330	C04409	5280673	Tier 2	A-T519	284	185.032	2.67775	0.00318325	0.000499046	Significant Increase	Significant Increase	2.39957	0.00495392	0.00409696	Significant Increase	Significant Increase	1.94656	0.162874	0.16816	Not Significant	Not Significant	3.30093	0.00158806	0.00193356	Significant Increase	Significant Increase
380	Tryptophan metabolism	2-Aminomuconate semialdehyde	AN00514000	HMDB0001280	C03824	5280625	Tier 2	A-T183	283.6	141.043	1.1622	0.380625	0.0427093	Not Significant	Not Significant	0.918929	0.620638	0.119792	Not Significant	Not Significant	1.12973	0.417711	0.212396	Not Significant	Not Significant	0.945334	0.714088	0.19881	Not Significant	Not Significant
380	Tryptophan metabolism	2-Aminomuconic acid	AN00707000	HMDB0001241	C02220	5280499	Tier 2	A-T296	233.9	157.037	0.555431	0.00044406	9.85578e-05	Significant Decrease	Significant Decrease	0.746049	0.0769492	0.0221512	Not Significant	Not Significant	0.738407	0.118471	0.16816	Not Significant	Not Significant	0.561178	0.0682807	0.0302918	Not Significant	Not Significant
380	Tryptophan metabolism	4,6-Dihydroxyquinoline	AN00751003	HMDB0004077	C05639	440738	Tier 2	A-T310	370.4	161.048	0.230912	0.000777976	0.000155347	Significant Decrease	Significant Decrease	1.02206	0.909191	0.163468	Not Significant	Not Significant	0.741116	0.0570668	0.16816	Not Significant	Not Significant	0.318448	0.000892397	0.0013441	Significant Decrease	Significant Decrease
380	Tryptophan metabolism	4,8-Dihydroxyquinoline	AN00751004		C05637	440737	Tier 2	A-1789	463.6	161.048	1.53518	0.340669	0.0383463	Not Significant	Not Significant	1.03585	0.571673	0.112093	Not Significant	Not Significant	1.05042	0.959047	0.368392	Not Significant	Not Significant	1.51389	0.541042	0.15874	Not Significant	Not Significant
380	Tryptophan metabolism	4-(2-Amino-3-hydroxyphenyl)-2,4-dioxobutanoic acid	AN01620002	HMDB0004083	C05645	440741	Tier 2	A-T829	488.8	223.048	5.59093	0.00101098	0.000190894	Significant Increase	Significant Increase	0.318205	0.000906912	0.00231628	Significant Decrease	Significant Decrease	1.08167	0.160764	0.16816	Not Significant	Not Significant	1.64474	0.0420243	0.021064	Significant Increase	Significant Increase
380	Tryptophan metabolism	4-(2-Amino-5-hydroxyphenyl)-2,4-dioxobutanoic acid	AN01620000		C05652	440746	Tier 2	A-T826	494.8	223.048	13.0256	0.00150604	0.000264218	Significant Increase	Significant Increase	0.28289	0.00352426	0.00369125	Significant Decrease	Significant Decrease	0.63312	0.236873	0.16816	Not Significant	Not Significant	5.82011	0.00143098	0.00182658	Significant Increase	Significant Increase
380	Tryptophan metabolism	4-(2-Aminophenyl)-2,4-dioxobutanoic acid	AN01385000	HMDB0000978	C01252	472	Tier 2	A-525	230.4	207.056	0.846043	0.0871863	0.0106169	Not Significant	Not Significant	0.902801	0.298674	0.0670818	Not Significant	Not Significant	0.965993	0.78274	0.319486	Not Significant	Not Significant	0.790698	0.141008	0.0539277	Not Significant	Not Significant
380	Tryptophan metabolism	5-(2'-Carboxyethyl)-4,6-dihydroxypicolinic acid	AN01668003	HMDB0006794	C05655	54675773	Tier 2	A-T853	318.7	227.043	3.992	0.000933517	0.000178972	Significant Increase	Significant Increase	1.03513	0.884242	0.15946	Not Significant	Not Significant	1.34277	0.115294	0.16816	Not Significant	Not Significant	3.07741	0.0290562	0.0158677	Significant Increase	Significant Increase
380	Tryptophan metabolism	5-Hydroxy-L-tryptophan	AN01585002	HMDB0000472, HMDB0000504, HMDB0015571	C00643	439280	Tier 2	A-754	280.8	220.084	2.16628	2.34084e-05	1.10417e-05	Significant Increase	Significant Increase	1.31587	0.00192023	0.00289376	Significant Increase	Significant Increase	1.74031	0.153564	0.16816	Not Significant	Not Significant	1.63795	0.0552384	0.0256434	Not Significant	Not Significant
380	Tryptophan metabolism	5-Hydroxy-N-formylkynurenine	AN01992000	HMDB0004086	C05648	9548588	Tier 2	A-1503	411.5	252.071	0.4913	0.0128883	0.00177037	Significant Decrease	Significant Decrease	0.586416	0.121984	0.0322019	Not Significant	Not Significant	0.894053	0.516913	0.241298	Not Significant	Not Significant	0.322247	0.00238625	0.00255757	Significant Decrease	Significant Decrease
380	Tryptophan metabolism	5-Hydroxyindoleacetaldehyde	AN00956002	HMDB0004073	C05634	74688	Tier 2	A-T434	432.8	175.063	43.2741	3.28014e-05	1.37264e-05	Significant Increase	Significant Increase	1.18435	0.0170759	0.0077117	Not Significant	Not Significant	6.45926	0.165488	0.16816	Not Significant	Not Significant	7.93463	1.82993e-05	9.26897e-05	Significant Increase	Significant Increase
380	Tryptophan metabolism	5-Hydroxykynurenamine /3-Hydroxykynurenamine	AN01029003	HMDB0004076	C05638	164719	Tier 2	A-T3155	458.9	180.09	10.3501	0.000525954	0.000112851	Significant Increase	Significant Increase	1.12083	0.728333	0.135654	Not Significant	Not Significant	1.10261	0.0230817	0.16816	Not Significant	Not Significant	10.5211	0.0323015	0.0171456	Significant Increase	Significant Increase
380	Tryptophan metabolism	5-Hydroxykynurenamine O-sulfate /3-Hydroxykynurenamine O-sulfate	PR02102000				Tier 2	A-T3079	309.1	260.047	5.25506	3.72679e-05	1.48833e-05	Significant Increase	Significant Increase	0.911402	0.215847	0.0509588	Not Significant	Not Significant	1.65812	0.0345671	0.16816	Significant Increase	Significant Increase	2.8885	2.05483e-05	9.79255e-05	Significant Increase	Significant Increase
380	Tryptophan metabolism	5-Hydroxykynurenine	AN01634001	HMDB0012819	C05651	9548587	Tier 2	A-T837	456.7	224.08	2.2174	0.0427789	0.00541632	Significant Increase	Significant Increase	1.15299	0.508869	0.102188	Not Significant	Not Significant	1.07994	0.0507249	0.16816	Not Significant	Not Significant	2.3674	0.00401068	0.00367344	Significant Increase	Significant Increase
380	Tryptophan metabolism	6-Hydroxykynurenic acid	AN01356000		C05663	440752	Tier 2	A-T661	384.9	205.037	1.13779	0.274869	0.0312494	Not Significant	Not Significant	0.469106	0.0031633	0.00350373	Significant Decrease	Significant Decrease	0.774841	0.0821413	0.16816	Not Significant	Not Significant	0.688842	0.067633	0.0300912	Not Significant	Not Significant
380	Tryptophan metabolism	7,8-Dihydroxykynurenic acid	AN01594000		C01111	439403	Tier 2	A-729	274.4	221.036	1.74582	0.00365594	0.00056356	Significant Increase	Significant Increase	0.490346	0.00610088	0.00454266	Significant Decrease	Significant Decrease	1.17947	0.738437	0.306123	Not Significant	Not Significant	0.725798	0.563725	0.163905	Not Significant	Not Significant
380	Tryptophan metabolism	Anthranilic acid	AN00468006	HMDB0001123	C00108	227	Tier 2	A-1057	339	137.047	0.424027	0.000104035	3.04195e-05	Significant Decrease	Significant Decrease	0.447113	0.00136882	0.0026546	Significant Decrease	Significant Decrease	0.715789	0.24082	0.16816	Not Significant	Not Significant	0.264866	0.0598275	0.0273779	Not Significant	Not Significant
380	Tryptophan metabolism	Formyl-5-hydroxykynurenamine	AN01408002	HMDB0012948	C05647	440743	Tier 2	A-T681	473.3	208.085	14.9714	1.20549e-05	7.33265e-06	Significant Increase	Significant Increase	0.644814	0.0103102	0.00571495	Significant Decrease	Significant Decrease	1.41176	0.13097	0.16816	Not Significant	Not Significant	6.8381	0.00255031	0.00265308	Significant Increase	Significant Increase
380	Tryptophan metabolism	Formyl-5-hydroxykynurenamine O-glucuronide	PR03769000				Tier 2	A-T2931	192.9	384.117	1.90494	2.29216e-07	7.07455e-07	Significant Increase	Significant Increase	2.3832	0.00824762	0.00516579	Significant Increase	Significant Increase	1.4025	0.270142	0.170258	Not Significant	Not Significant	3.23697	0.00204707	0.00229615	Significant Increase	Significant Increase
380	Tryptophan metabolism	Indoxyl	AN00431003	HMDB0004094	C05658	50591	Tier 2	A-T144	449.3	133.053	1.56594	4.50796e-06	4.04381e-06	Significant Increase	Significant Increase	1.22264	0.113155	0.0302516	Not Significant	Not Significant	1.30327	0.0696222	0.16816	Not Significant	Not Significant	1.46906	0.0227514	0.0130681	Significant Increase	Significant Increase
380	Tryptophan metabolism	N-Acetyl-Formyl-5-hydroxykynurenamine/N2-Acetyl-L-Kynurenine	PR01970000				Tier 2	A-T3168	285.9	250.095	3.13354	0.000181058	4.80006e-05	Significant Increase	Significant Increase	0.62066	0.00894791	0.00540737	Significant Decrease	Significant Decrease	1.05723	0.256491	0.16816	Not Significant	Not Significant	1.83959	0.0321831	0.0171306	Significant Increase	Significant Increase
380	Tryptophan metabolism	N-Acetylindoxyl	AN00956000		C02298	439701	Tier 2	A-1617	433	175.063	38.18	2.924e-05	1.27574e-05	Significant Increase	Significant Increase	1.1926	0.013125	0.00650271	Not Significant	Not Significant	5.83333	0.159094	0.16816	Not Significant	Not Significant	7.80571	1.45908e-05	8.32119e-05	Significant Increase	Significant Increase
380	Tryptophan metabolism	N-formylkynurenine	AN01778000	HMDB0001200	C02700	910	Tier 2	A-T995	266	236.08	1.44368	0.0920807	0.0111857	Not Significant	Not Significant	1.05186	0.727908	0.135635	Not Significant	Not Significant	1.33242	0.394758	0.205366	Not Significant	Not Significant	1.13969	0.614193	0.17631	Not Significant	Not Significant
380	Tryptophan metabolism	N2'-Acetyl-3'-Hydroxykynurenamine	PR01612005				Tier 2	A-2126	540	222.1	1.41299	0.486406	0.0539731	Not Significant	Not Significant	1.56338	0.00784353	0.00511276	Significant Increase	Significant Increase	0.712072	0.631781	0.27584	Not Significant	Not Significant	3.10226	0.00114625	0.00156329	Significant Increase	Significant Increase
380	Tryptophan metabolism	N2'-Acetyl-5'-Hydroxykynurenamine /N2'-Acetyl-3'-Hydroxykynurenamine	PR01612002				Tier 2	A-T3200	487.8	222.1	1.47683	0.00109743	0.000203227	Significant Increase	Significant Increase	1.08062	0.232953	0.0542654	Not Significant	Not Significant	1.05714	0.256817	0.16816	Not Significant	Not Significant	1.50964	0.000205364	0.000535652	Significant Increase	Significant Increase
380	Tryptophan metabolism	N2'-Acetyl-5'-Hydroxykynurenine /N2'-Acetyl-3'-Hydroxy-L-kynurenine	PR02197000				Tier 2	A-T3189	425.6	266.09	0.956572	0.740751	0.0798223	Not Significant	Not Significant	0.734698	0.095441	0.0263372	Not Significant	Not Significant	0.740345	0.385832	0.203307	Not Significant	Not Significant	0.949276	0.896909	0.236765	Not Significant	Not Significant
380	Tryptophan metabolism	N2-Acetyl-5'-Hydroxykynurenine	PR02197001				Tier 2	A-T2841	460.4	266.09	1.94024	0.0930313	0.0112902	Not Significant	Not Significant	0.628592	0.173458	0.0427036	Not Significant	Not Significant	0.676381	0.152607	0.16816	Not Significant	Not Significant	1.80315	0.0328022	0.0173391	Significant Increase	Significant Increase
380	Tryptophan metabolism	N3-Acetyl-5'-Hydroxykynurenamine	PR01612003				Tier 2	A-T2787	540.1	222.1	1.59495	0.021339	0.00284368	Significant Increase	Significant Increase	1.62157	0.00402606	0.00387613	Significant Increase	Significant Increase	1.11924	0.143484	0.16816	Not Significant	Not Significant	2.31079	0.00070002	0.00119277	Significant Increase	Significant Increase
380	Tryptophan metabolism	Isomer 1 of 3-Hydroxyanthranilic acid	AN00657006	HMDB0001476	C00632	86	Tier 2	A-1980	499.8	153.042	0.221309	0.00481755	0.00072106	Significant Decrease	Significant Decrease	0.52616	0.0154804	0.00728862	Significant Decrease	Significant Decrease	0.583388	0.118085	0.16816	Not Significant	Not Significant	0.1996	0.0676804	0.0300912	Not Significant	Not Significant
380	Tryptophan metabolism	Isomer 1 of 4,8-Dihydroxyquinoline	AN00751004		C05637	440737	Tier 2	A-1613	431.8	161.047	7.45413	9.38169e-07	1.55326e-06	Significant Increase	Significant Increase	1.03892	0.731237	0.136074	Not Significant	Not Significant	2.32683	0.266032	0.169401	Not Significant	Not Significant	3.32824	0.0030828	0.00305754	Significant Increase	Significant Increase
380	Tryptophan metabolism	Isomer 1 of 4-(2-Aminophenyl)-2,4-dioxobutanoic acid	AN01385000	HMDB0000978	C01252	472	Tier 2	A-1043	336.6	207.053	0.943688	0.846727	0.0907337	Not Significant	Not Significant	2.41448	0.0105575	0.00582672	Significant Increase	Significant Increase	2.70683	0.038001	0.16816	Significant Increase	Significant Increase	0.841767	0.539099	0.158329	Not Significant	Not Significant
380	Tryptophan metabolism	Isomer 1 of 5-Hydroxy-L-tryptophan	AN01585002	HMDB0000472, HMDB0000504, HMDB0015571	C00643	439280	Tier 2	A-900	310.2	220.084	2.62243	1.38516e-05	8.02002e-06	Significant Increase	Significant Increase	0.598749	0.000434518	0.00212911	Significant Decrease	Significant Decrease	1.04615	0.750465	0.309967	Not Significant	Not Significant	1.50091	0.0146991	0.00960046	Significant Increase	Significant Increase
380	Tryptophan metabolism	Isomer 1 of 5-Hydroxyindoleacetic acid	AN01180000	HMDB0000763	C05635	1826	Tier 2	A-1315	375.6	191.058	0.814325	0.0353658	0.00455041	Significant Decrease	Significant Decrease	0.881094	0.205922	0.0492404	Not Significant	Not Significant	0.868935	0.419407	0.212657	Not Significant	Not Significant	0.825719	0.353202	0.113636	Not Significant	Not Significant
380	Tryptophan metabolism	Isomer 1 of Anthranilic acid	AN00468006	HMDB0001123	C00108	227	Tier 2	A-1333	379.5	137.048	2.955	0.00343928	0.000533718	Significant Increase	Significant Increase	0.459031	0.00527055	0.00424067	Significant Decrease	Significant Decrease	2.25833	0.114834	0.16816	Not Significant	Not Significant	0.600638	0.229802	0.0806092	Not Significant	Not Significant
380	Tryptophan metabolism	Isomer 1 of N-Acetylindoxyl	AN00956000		C02298	439701	Tier 2	A-1509	412.2	175.066	0.699112	0.000718271	0.00014599	Significant Decrease	Significant Decrease	0.899898	0.235869	0.0548229	Not Significant	Not Significant	0.810835	0.36116	0.195559	Not Significant	Not Significant	0.775904	0.377889	0.119436	Not Significant	Not Significant
380	Tryptophan metabolism	Isomer 1 of N-formylkynurenine	AN01778000	HMDB0001200	C02700	910	Tier 2	A-825	294	236.079	1.73252	0.000362211	8.43921e-05	Significant Increase	Significant Increase	1.24838	0.0115932	0.00616738	Significant Increase	Significant Increase	1.92956	0.142109	0.16816	Not Significant	Not Significant	1.1209	0.674807	0.190394	Not Significant	Not Significant
380	Tryptophan metabolism	Isomer 1 of N2'-Acetyl-3'-Hydroxykynurenamine	PR01612005				Tier 2	A-1914	489.7	222.1	2.78318	0.00011655	3.36074e-05	Significant Increase	Significant Increase	1.05168	0.599383	0.116335	Not Significant	Not Significant	0.817328	0.355333	0.194912	Not Significant	Not Significant	3.5812	5.794e-05	0.000193988	Significant Increase	Significant Increase
380	Tryptophan metabolism	Isomer 2 of 5-Hydroxyindoleacetic acid	AN01180000	HMDB0000763	C05635	1826	Tier 2	A-1386	388.9	191.058	2.00105	6.91081e-07	1.33034e-06	Significant Increase	Significant Increase	0.992505	0.868958	0.157066	Not Significant	Not Significant	1.07778	0.560985	0.254607	Not Significant	Not Significant	1.84272	0.000352962	0.00078867	Significant Increase	Significant Increase
350	Tyrosine metabolism	2,5-Dihydroxybenzoic acid /Protocatechuic acid /3,4-Dihydroxybenzoic acid	AN00670004	HMDB0000152	C00628	3469	Tier 1	A-T3115	529.7	154.027	0.379808	3.80959e-05	1.51415e-05	Significant Decrease	Significant Decrease	0.542644	0.0103791	0.0057434	Significant Decrease	Significant Decrease	0.640491	0.0650953	0.16816	Not Significant	Not Significant	0.321785	0.0376858	0.0194817	Significant Decrease	Significant Decrease
350	Tyrosine metabolism	3,4-Dihydroxymandelic acid	AN01076000	HMDB0001866	C05580	85782	Tier 1	A-526	230.4	184.034	40.0552	4.79449e-05	1.77049e-05	Significant Increase	Significant Increase	1.10409	0.30524	0.0682694	Not Significant	Not Significant	5.75414	0.0876375	0.16816	Not Significant	Not Significant	7.68567	1.46009e-05	8.32119e-05	Significant Increase	Significant Increase
350	Tyrosine metabolism	3,4-Dihydroxyphenylacetic acid/4-Hydroxymandelic acid	AN00856002	HMDB0001336	C01161	547	Tier 1	A-T3159	324.7	168.042	8.73684	0.000406748	9.22289e-05	Significant Increase	Significant Increase	0.60241	0.00573738	0.00441337	Significant Decrease	Significant Decrease	0.795459	0.178163	0.16816	Not Significant	Not Significant	6.6165	2.10708e-05	9.96372e-05	Significant Increase	Significant Increase
350	Tyrosine metabolism	3-Hydroxyphenylacetic acid	AN00647003	HMDB0000440	C05593	12122	Tier 1	A-T258	387	152.047	2.45264	0.00189951	0.000319352	Significant Increase	Significant Increase	0.556177	0.00338471	0.00360807	Significant Decrease	Significant Decrease	0.579959	0.0959376	0.16816	Not Significant	Not Significant	2.35207	0.0131958	0.00888456	Significant Increase	Significant Increase
350	Tyrosine metabolism	4-Hydroxyphenylacetic acid	AN00647002	HMDB0000020	C00642	127	Tier 1	A-1371	387	152.047	2.45574	0.00199315	0.000332635	Significant Increase	Significant Increase	0.579081	0.00458852	0.00400661	Significant Decrease	Significant Decrease	0.59042	0.0984126	0.16816	Not Significant	Not Significant	2.40858	0.00855016	0.00643901	Significant Increase	Significant Increase
350	Tyrosine metabolism	Dopamine	AN00662001	HMDB0000073	C03758	681	Tier 1	A-T274	632.7	153.079	0.37312	0.18613	0.0217036	Not Significant	Not Significant	3.72099	0.0135196	0.00664122	Significant Increase	Significant Increase	2.02724	0.197293	0.16816	Not Significant	Not Significant	0.684859	0.37039	0.117431	Not Significant	Not Significant
350	Tyrosine metabolism	Homovanillic acid	AN01052009	HMDB0000118	C05582	1738	Tier 1	A-T492	380.6	182.058	1.20719	0.022324	0.00296704	Significant Increase	Significant Increase	2.55137	0.00414985	0.0038931	Significant Increase	Significant Increase	1.05715	0.256901	0.16816	Not Significant	Not Significant	2.91349	0.00336031	0.00325881	Significant Increase	Significant Increase
350	Tyrosine metabolism	Phenol	AN00145000	HMDB0000228	C00146	996	Tier 1	A-T35	501.8	94.0419	1.05104	0.892843	0.0951452	Not Significant	Not Significant	0.459301	0.0895742	0.0249974	Not Significant	Not Significant	0.99285	0.990028	0.376436	Not Significant	Not Significant	0.486218	0.356863	0.114391	Not Significant	Not Significant
350	Tyrosine metabolism	Tyramine	AN00469000	HMDB0000306	C00483	5610	Tier 1	A-T157	318.2	137.084	3.29241	0.000186937	4.91422e-05	Significant Increase	Significant Increase	0.611274	0.00258827	0.00329063	Significant Decrease	Significant Decrease	1.07202	0.71647	0.300255	Not Significant	Not Significant	1.87737	0.00628653	0.0052245	Significant Increase	Significant Increase
350	Tyrosine metabolism	2-Carboxy-2,3-dihydro-5,6-dihydroxyindole	AN01229000	HMDB0004067	C05604	161255	Tier 2	A-T577	517.3	195.053	3.27279	2.42297e-05	1.12511e-05	Significant Increase	Significant Increase	0.592235	0.000280673	0.00212911	Significant Decrease	Significant Decrease	0.978174	0.798663	0.324367	Not Significant	Not Significant	1.98151	0.000198085	0.000526078	Significant Increase	Significant Increase
350	Tyrosine metabolism	2-Hydroxy-3-(4-hydroxyphenyl)propenoic acid	AN01019002	HMDB0006915	C05350	636708	Tier 2	A-2132	543.4	180.041	21.1403	0.000815582	0.000161437	Significant Increase	Significant Increase	0.637093	0.0249316	0.0099537	Significant Decrease	Significant Decrease	1.49774	0.0556289	0.16816	Not Significant	Not Significant	8.99245	4.03849e-06	3.84918e-05	Significant Increase	Significant Increase
350	Tyrosine metabolism	2-Hydroxyhepta-2,4-dienedioic acid	AN00909000		C05600	5280801	Tier 2	A-T412	288.8	172.037	5.00909	0.0016072	0.000279028	Significant Increase	Significant Increase	1.3479	0.0269356	0.0104459	Significant Increase	Significant Increase	2.20161	0.177783	0.16816	Not Significant	Not Significant	3.06673	0.00265231	0.00273138	Significant Increase	Significant Increase
350	Tyrosine metabolism	3,4-Dihydroxy-L-phenylalanine	AN01257002	HMDB0000181, HMDB0000609	C00355	6047	Tier 2	A-T594	451.2	197.069	2.09294	0.00583814	0.000856032	Significant Increase	Significant Increase	3.44757	0.386966	0.081877	Not Significant	Not Significant	1.15277	0.233974	0.16816	Not Significant	Not Significant	6.25931	0.314807	0.103466	Not Significant	Not Significant
350	Tyrosine metabolism	3,4-Dihydroxymandelaldehyde	AN00856003	HMDB0006242	C05577	151725	Tier 2	A-T391	425.6	168.042	0.850121	0.241221	0.0277266	Not Significant	Not Significant	0.69969	0.0512883	0.0161132	Not Significant	Not Significant	0.824073	0.428081	0.214821	Not Significant	Not Significant	0.721807	0.301754	0.100475	Not Significant	Not Significant
350	Tyrosine metabolism	3,4-Dihydroxyphenylacetaldehyde	AN00647004	HMDB0003791	C04043	119219	Tier 2	A-T261	577.6	152.047	12.4236	1.28774e-05	7.68339e-06	Significant Increase	Significant Increase	0.96535	0.570603	0.111935	Not Significant	Not Significant	1.11221	0.0262517	0.16816	Not Significant	Not Significant	10.7831	4.39678e-05	0.000162547	Significant Increase	Significant Increase
350	Tyrosine metabolism	3,4-Dihydroxyphenylethyleneglycol	AN00892003	HMDB0000318	C05576	91528	Tier 2	A-T411	424.4	170.058	0.528709	0.0649033	0.00803258	Not Significant	Not Significant	0.722576	0.408897	0.0855688	Not Significant	Not Significant	0.757855	0.267129	0.169426	Not Significant	Not Significant	0.504097	0.0465663	0.0227062	Significant Decrease	Significant Decrease
350	Tyrosine metabolism	3-(3,4-Dihydroxyphenyl)pyruvic acid	AN01241000		C04045	165198	Tier 2	A-1571	424.4	196.034	1.70598	0.017987	0.00242151	Significant Increase	Significant Increase	1.07391	0.704019	0.132	Not Significant	Not Significant	0.906413	0.533901	0.246037	Not Significant	Not Significant	2.02123	0.0179769	0.011021	Significant Increase	Significant Increase
350	Tyrosine metabolism	3-Methoxy-4-hydroxyphenylacetaldehyde/Desaminotyrosine/3-(3-Hydroxyphenyl)propionic acid	AN00823014	HMDB0005175	C05581	151276	Tier 2	A-T3083	407.8	166.063	2.07923	0.00307451	0.000484023	Significant Increase	Significant Increase	0.875423	0.283193	0.0641884	Not Significant	Not Significant	1.05714	0.257049	0.16816	Not Significant	Not Significant	1.72182	0.00456534	0.00410746	Significant Increase	Significant Increase
350	Tyrosine metabolism	4-Hydroxyphenylacetaldehyde	AN00460001	HMDB0003767	C03765	440113	Tier 2	A-T154	452.2	136.052	36.6613	1.19048e-05	7.33265e-06	Significant Increase	Significant Increase	1.13367	0.0177217	0.00791819	Not Significant	Not Significant	2.89715	0.158369	0.16816	Not Significant	Not Significant	14.3457	1.65207e-08	1.43966e-06	Significant Increase	Significant Increase
350	Tyrosine metabolism	5,6-Dihydroxyindole	AN00606002	HMDB0004058	C05578	114683	Tier 2	A-T231	353.4	149.048	0.845074	0.00163967	0.00028368	Not Significant	Not Significant	2.09846	0.00481542	0.00409163	Significant Increase	Significant Increase	2.10653	0.0477916	0.16816	Significant Increase	Significant Increase	0.841838	0.467401	0.141216	Not Significant	Not Significant
350	Tyrosine metabolism	Cysteinyldopa	AN02925000		C17935	14178745	Tier 2	A-T1991	281.1	316.073	0.740385	0.00685953	0.000990483	Significant Decrease	Significant Decrease	0.653846	0.0076633	0.00503691	Significant Decrease	Significant Decrease	4.42419	0.187694	0.16816	Not Significant	Not Significant	0.109421	0.141856	0.0541505	Not Significant	Not Significant
350	Tyrosine metabolism	Dopachrome	AN01208000	HMDB0001430	C01693	119399	Tier 2	A-T569	312.8	193.037	1.01623	0.940673	0.0995723	Not Significant	Not Significant	0.644928	0.092732	0.025674	Not Significant	Not Significant	0.820255	0.330687	0.188601	Not Significant	Not Significant	0.799015	0.226459	0.0796197	Not Significant	Not Significant
350	Tyrosine metabolism	Gentisate aldehyde	AN00477005	HMDB0004062	C05585	70949	Tier 2	A-T167	395.5	138.032	1.94772	0.000174474	4.65331e-05	Significant Increase	Significant Increase	0.899536	0.687772	0.12971	Not Significant	Not Significant	0.990605	0.953629	0.366937	Not Significant	Not Significant	1.76866	0.163798	0.0609622	Not Significant	Not Significant
350	Tyrosine metabolism	Hydroquinone	AN00227003	HMDB0002434	C00530	785	Tier 2	A-T54	649.5	110.037	6.48842	3.44777e-05	1.41302e-05	Significant Increase	Significant Increase	1.15338	0.0833772	0.0235814	Not Significant	Not Significant	2.13649	0.0776001	0.16816	Not Significant	Not Significant	3.50275	3.38737e-05	0.000143493	Significant Increase	Significant Increase
350	Tyrosine metabolism	L-Noradrenaline	AN00876002	HMDB0000216	C00547	439260	Tier 2	A-T400	500.8	169.074	3.36923	2.40976e-08	2.15158e-07	Significant Increase	Significant Increase	0.779007	0.0339608	0.0117701	Significant Decrease	Significant Decrease	1.05717	0.256742	0.16816	Not Significant	Not Significant	2.48273	0.00245598	0.00261136	Significant Increase	Significant Increase
350	Tyrosine metabolism	N-Acetyl-3,4-Dihydroxy-L-phenylalanine	PR01809000			13987867	Tier 2	A-1549	420	239.079	1.74069	0.0270527	0.00355769	Significant Increase	Significant Increase	0.399145	0.0061241	0.00454266	Significant Decrease	Significant Decrease	0.734268	0.131968	0.16816	Not Significant	Not Significant	0.946234	0.827288	0.2229	Not Significant	Not Significant
350	Tyrosine metabolism	N-Acetyl-3-Methoxytyramine	PR01420000				Tier 2	A-T2779	443.9	209.105	1.75744	0.139365	0.0165046	Not Significant	Not Significant	2.01418	0.00852558	0.00526484	Significant Increase	Significant Increase	1.89942	0.278695	0.173155	Not Significant	Not Significant	1.86361	0.0840709	0.035963	Not Significant	Not Significant
350	Tyrosine metabolism	N-Acetyl-Dopamine	AN01234000	HMDB0041943		100526	Tier 2	A-910	311.7	195.089	1.72634	0.0357198	0.0045936	Significant Increase	Significant Increase	2.01453	0.000864126	0.00231628	Significant Increase	Significant Increase	4.08666	0.00962724	0.16816	Significant Increase	Significant Increase	0.851004	0.438987	0.134429	Not Significant	Not Significant
350	Tyrosine metabolism	N-Acetyl-L-Noradrenaline	PR01449002				Tier 2	A-T2782	472.8	211.084	3.85488	5.02861e-06	4.33501e-06	Significant Increase	Significant Increase	0.739864	0.0188464	0.00822817	Significant Decrease	Significant Decrease	1.13108	0.354328	0.194686	Not Significant	Not Significant	2.52157	0.0018444	0.00214711	Significant Increase	Significant Increase
350	Tyrosine metabolism	N-Acetyl-Tyramine	AN01013000			121051	Tier 2	A-T477	390.2	179.095	1.0032	0.979274	0.103299	Not Significant	Not Significant	0.468526	0.00433998	0.00395038	Significant Decrease	Significant Decrease	0.703677	0.0644548	0.16816	Not Significant	Not Significant	0.667954	0.11806	0.0465523	Not Significant	Not Significant
350	Tyrosine metabolism	p-Hydroxyphenylacetylglycine	AN01417001	HMDB0000735	C05596	440732	Tier 2	A-T685	321.7	209.069	4.41945	2.66439e-06	3.00043e-06	Significant Increase	Significant Increase	1.3514	0.0138178	0.00674326	Significant Increase	Significant Increase	1.75544	0.0351187	0.16816	Significant Increase	Significant Increase	3.40223	4.73857e-05	0.000170031	Significant Increase	Significant Increase
350	Tyrosine metabolism	Isomer 1 of 3-(3,4-Dihydroxyphenyl)pyruvic acid	AN01241000		C04045	165198	Tier 2	A-670	260.7	196.037	23.9216	0.000345165	8.10247e-05	Significant Increase	Significant Increase	0.722482	0.0299879	0.0108594	Significant Decrease	Significant Decrease	1.53221	0.0604237	0.16816	Not Significant	Not Significant	11.2797	1.88263e-10	1.14841e-07	Significant Increase	Significant Increase
350	Tyrosine metabolism	Isomer 1 of N-Acetyl-3,4-Dihydroxy-L-phenylalanine	PR01809000			13987867	Tier 2	A-867	301.9	239.079	2.13059	0.00174592	0.00029978	Significant Increase	Significant Increase	0.751436	0.0191459	0.00831568	Significant Decrease	Significant Decrease	0.881906	0.62992	0.275743	Not Significant	Not Significant	1.81539	0.00517909	0.00451967	Significant Increase	Significant Increase
130	Ubiquinone and other terpenoid-quinone biosynthesis	3-(4-Hydroxyphenyl)lactic acid	AN01052008	HMDB0000755	C03672	9378	Tier 1	A-T491	348.7	182.058	7.12836	0.000409968	9.2252e-05	Significant Increase	Significant Increase	0.846315	0.144341	0.0367412	Not Significant	Not Significant	1.04299	0.664337	0.28559	Not Significant	Not Significant	5.7842	5.77945e-05	0.000193988	Significant Increase	Significant Increase
130	Ubiquinone and other terpenoid-quinone biosynthesis	4-Coumaric acid	AN00793000	HMDB0002035	C00811	637542	Tier 1	A-T336	414.8	164.047	8.03765	0.000248331	6.12257e-05	Significant Increase	Significant Increase	0.763617	0.0257527	0.0101751	Significant Decrease	Significant Decrease	1.27701	0.17966	0.16816	Not Significant	Not Significant	4.80631	6.86902e-07	1.30941e-05	Significant Increase	Significant Increase
130	Ubiquinone and other terpenoid-quinone biosynthesis	4-Hydroxybenzoic acid	AN00477004	HMDB0000500	C00156	135	Tier 1	A-T166	400.7	138.032	0.757216	0.00183149	0.000310632	Significant Decrease	Significant Decrease	0.569843	0.000429214	0.00212911	Significant Decrease	Significant Decrease	0.737852	0.234763	0.16816	Not Significant	Not Significant	0.584798	0.178724	0.0655965	Not Significant	Not Significant
130	Ubiquinone and other terpenoid-quinone biosynthesis	Homogentisic acid	AN00856000	HMDB0000130	C00544	780	Tier 1	A-T384	535.7	168.042	4.70935	0.00242156	0.00039249	Significant Increase	Significant Increase	0.402696	0.00488101	0.00409163	Significant Decrease	Significant Decrease	0.7299	0.243177	0.16816	Not Significant	Not Significant	2.59821	0.063071	0.0283726	Not Significant	Not Significant
130	Ubiquinone and other terpenoid-quinone biosynthesis	Tyrosine	AN01037004	HMDB0000158	C00082	6057	Tier 1	A-T488	487.8	181.074	95.1034	1.59583e-07	5.49335e-07	Significant Increase	Significant Increase	1.04025	0.134793	0.0349248	Not Significant	Not Significant	4.58621	0.179944	0.16816	Not Significant	Not Significant	21.5714	1.30705e-09	2.38464e-07	Significant Increase	Significant Increase
130	Ubiquinone and other terpenoid-quinone biosynthesis	3-(4-Hydroxyphenyl)pyruvic acid	AN01019001	HMDB0000707	C01179	979	Tier 2	A-1080	345.5	180.042	5.15259	2.39268e-05	1.12093e-05	Significant Increase	Significant Increase	0.957576	0.3668	0.0788818	Not Significant	Not Significant	1.1682	0.359511	0.195151	Not Significant	Not Significant	4.22357	5.27561e-07	1.13971e-05	Significant Increase	Significant Increase
130	Ubiquinone and other terpenoid-quinone biosynthesis	N-Acetyl-L-Tyrosine	TA01623001	HMDB0000866		68310	Tier 2	A-T830	325.7	223.084	2.5068	0.000591958	0.000124032	Significant Increase	Significant Increase	0.737347	0.0110564	0.00597168	Significant Decrease	Significant Decrease	1.07919	0.23938	0.16816	Not Significant	Not Significant	1.71275	0.000529076	0.000999102	Significant Increase	Significant Increase
280	Valine, leucine and isoleucine degradation	Isoleucine/Alloisoleucine	AN00410002	HMDB0000172	C00407	6306	Tier 1	A-T3131	334.7	131.095	18.5253	1.20243e-05	7.33265e-06	Significant Increase	Significant Increase	0.292562	0.0335015	0.0116705	Significant Decrease	Significant Decrease	8.07373	0.176921	0.16816	Not Significant	Not Significant	0.67129	0.669992	0.18965	Not Significant	Not Significant
280	Valine, leucine and isoleucine degradation	Valine	AN00277003	HMDB0000883	C00183	6287	Tier 1	A-T85	291.8	117.079	16.9469	9.19506e-06	6.22971e-06	Significant Increase	Significant Increase	1.25289	0.00129032	0.00261805	Significant Increase	Significant Increase	9.75918	0.179488	0.16816	Not Significant	Not Significant	2.17566	0.100267	0.0410491	Not Significant	Not Significant
280	Valine, leucine and isoleucine degradation	Leucine	AN00410000	HMDB0000687	C00123	857	Tier 2	A-1204	361.7	131.094	9.58199	0.000781296	0.000155885	Significant Increase	Significant Increase	1.81586	0.000395699	0.00212911	Significant Increase	Significant Increase	8.59584	0.183419	0.16816	Not Significant	Not Significant	2.02418	0.136609	0.052509	Not Significant	Not Significant
750	Vitamin B6 metabolism	Pyridoxal	AN00842000	HMDB0001545	C00250	1050	Tier 1	A-T359	313.8	167.058	1.19591	0.139045	0.0164804	Not Significant	Not Significant	0.483178	0.00164008	0.00274435	Significant Decrease	Significant Decrease	0.659153	0.107923	0.16816	Not Significant	Not Significant	0.876638	0.667951	0.189335	Not Significant	Not Significant
750	Vitamin B6 metabolism	Pyridoxamine	AN00863000	HMDB0001431	C00534	1052	Tier 1	A-T395	449.6	168.09	0.591387	0.00187737	0.000316696	Significant Decrease	Significant Decrease	0.561527	0.00143708	0.00268668	Significant Decrease	Significant Decrease	0.623427	0.0634089	0.16816	Not Significant	Not Significant	0.532667	0.120593	0.0473716	Not Significant	Not Significant
750	Vitamin B6 metabolism	Pyridoxine	AN00876003	HMDB0000239	C00314	1054	Tier 1	A-T402	272.4	169.074	2.71395	0.000408021	9.22289e-05	Significant Increase	Significant Increase	0.84273	0.0950939	0.0262587	Not Significant	Not Significant	1.05588	0.186348	0.16816	Not Significant	Not Significant	2.16609	0.00104179	0.00146975	Significant Increase	Significant Increase
750	Vitamin B6 metabolism	3-Hydroxy-2-methylpyridine-5-carboxylic acid	AN00657007		C01270	439464	Tier 2	A-1282	371.8	153.046	0.456556	6.63602e-05	2.19736e-05	Significant Decrease	Significant Decrease	0.899062	0.505971	0.101824	Not Significant	Not Significant	0.631188	0.0686152	0.16816	Not Significant	Not Significant	0.650316	0.227347	0.0797939	Not Significant	Not Significant
750	Vitamin B6 metabolism	Isomer 1 of 3-Hydroxy-2-methylpyridine-5-carboxylic acid	AN00657007		C01270	439464	Tier 2	A-1266	369.9	153.043	0.828535	0.0383005	0.00489026	Significant Decrease	Significant Decrease	1.24767	0.159805	0.0396915	Not Significant	Not Significant	0.792651	0.320925	0.186343	Not Significant	Not Significant	1.30415	0.297533	0.0995039	Not Significant	Not Significant
panel2	Vitamins & Derivatives	Pantothenic acid	AN01565000	HMDB0000210	C00864	6613	Tier 1	A-T784	233.3	219.111	2.51141	1.85986e-08	2.01256e-07	Significant Increase	Significant Increase	0.838976	0.0190999	0.00831289	Not Significant	Not Significant	0.703028	0.126128	0.16816	Not Significant	Not Significant	2.99705	0.000118025	0.000351195	Significant Increase	Significant Increase
panel2	Vitamins & Derivatives	Pyridoxal	AN00842000	HMDB0001545	C00250	1050	Tier 1	A-T359	313.8	167.058	1.19591	0.139045	0.0164804	Not Significant	Not Significant	0.483178	0.00164008	0.00274435	Significant Decrease	Significant Decrease	0.659153	0.107923	0.16816	Not Significant	Not Significant	0.876638	0.667951	0.189335	Not Significant	Not Significant
panel2	Vitamins & Derivatives	Pyridoxamine	AN00863000	HMDB0001431	C00534	1052	Tier 1	A-T395	449.6	168.09	0.591387	0.00187737	0.000316696	Significant Decrease	Significant Decrease	0.561527	0.00143708	0.00268668	Significant Decrease	Significant Decrease	0.623427	0.0634089	0.16816	Not Significant	Not Significant	0.532667	0.120593	0.0473716	Not Significant	Not Significant
panel2	Vitamins & Derivatives	Pyridoxine	AN00876003	HMDB0000239	C00314	1054	Tier 1	A-T402	272.4	169.074	2.71395	0.000408021	9.22289e-05	Significant Increase	Significant Increase	0.84273	0.0950939	0.0262587	Not Significant	Not Significant	1.05588	0.186348	0.16816	Not Significant	Not Significant	2.16609	0.00104179	0.00146975	Significant Increase	Significant Increase
panel2	Vitamins & Derivatives	2,6-Dihydroxynicotinic acid	AN00679002		C15523	11954198	Tier 2	A-T289	225.8	155.022	1.00657	0.937429	0.0993881	Not Significant	Not Significant	2.08984	0.00114096	0.00248802	Significant Increase	Significant Increase	4.2398	0.178024	0.16816	Not Significant	Not Significant	0.496147	0.343161	0.11099	Not Significant	Not Significant
panel2	Vitamins & Derivatives	Thiamine acetic acid	AN02374000		C02892	439838	Tier 2	A-T1582	168.8	279.091	1.59917	0.153728	0.0181027	Not Significant	Not Significant	0.61147	0.142627	0.0365042	Not Significant	Not Significant	1.04889	0.335881	0.189854	Not Significant	Not Significant	0.932268	0.266249	0.0912426	Not Significant	Not Significant
622	Xylene degradation	2-Hydroxy-cis-hex-2,4-dienoic acid	BM00371001		C11354	11953951	Tier 2	A-1527	416.2	128.047	0.917345	0.437567	0.0487485	Not Significant	Not Significant	0.406135	0.0010898	0.00248016	Significant Decrease	Significant Decrease	0.581947	0.0994339	0.16816	Not Significant	Not Significant	0.640207	0.363209	0.115839	Not Significant	Not Significant
622	Xylene degradation	4-Methylcatechol	BM00326000	HMDB0000873	C06730	9958	Tier 2	A-T2412	649.4	124.052	1.72702	0.00179939	0.000306853	Significant Increase	Significant Increase	0.750383	0.0268984	0.0104459	Significant Decrease	Significant Decrease	1.05715	0.256717	0.16816	Not Significant	Not Significant	1.22586	0.114594	0.0454513	Not Significant	Not Significant
		1-Methylguanine	AN00812002	HMDB0003282	C04152	70315	Tier 1	A-T344	253	165.065	0.945705	0.494862	0.0548628	Not Significant	Not Significant	1.37013	0.262103	0.0600836	Not Significant	Not Significant	0.940197	0.480569	0.23089	Not Significant	Not Significant	1.37816	0.25664	0.0884967	Not Significant	Not Significant
		2,4-Dihydroxybenzoic acid	BP00670002	HMDB0029666		1491	Tier 1	A-T2754	426.6	154.027	3.07232	0.0022496	0.000368951	Significant Increase	Significant Increase	0.447497	0.00259333	0.00329063	Significant Decrease	Significant Decrease	1.05175	0.300642	0.180025	Not Significant	Not Significant	1.30721	0.0854985	0.0364459	Not Significant	Not Significant
		2,6-Dihydroxybenzoic acid	BM00670000	HMDB0013676		9338	Tier 1	A-T2460	506.3	154.027	4.28814	0.000712037	0.000144841	Significant Increase	Significant Increase	0.380632	0.00114138	0.00248802	Significant Decrease	Significant Decrease	0.539661	0.0627795	0.16816	Not Significant	Not Significant	3.0245	0.00296799	0.00296313	Significant Increase	Significant Increase
		4-Ethylphenol	AN00269012	HMDB0029306	C13637	31242	Tier 1	A-T2746	564.3	122.073	0.814838	0.000158158	4.30246e-05	Significant Decrease	Significant Decrease	1.13227	0.0293982	0.0108594	Not Significant	Not Significant	1.12946	0.127853	0.16816	Not Significant	Not Significant	0.816864	0.0337565	0.0177973	Significant Decrease	Significant Decrease
		5-Hydroxymethyluracil	AN00526000	HMDB0000469	C03088	78168	Tier 1	A-629	251.1	142.038	12.2664	0.000311911	7.46199e-05	Significant Increase	Significant Increase	1.31476	0.0199625	0.00858165	Significant Increase	Significant Increase	7.95367	0.0507913	0.16816	Not Significant	Not Significant	2.02767	0.0307526	0.0165716	Significant Increase	Significant Increase
		6-Dimethylaminopurine	AN00789000	HMDB0000473		3134	Tier 1	A-T335	435.7	163.086	0.496644	2.71103e-05	1.2008e-05	Significant Decrease	Significant Decrease	0.491554	0.00181974	0.0028458	Significant Decrease	Significant Decrease	0.657117	0.100418	0.16816	Not Significant	Not Significant	0.371513	0.0617189	0.0279292	Not Significant	Not Significant
		6-Methyladenine	AN00610000	HMDB0002099	C08434	67955	Tier 1	A-1006	329.9	149.07	0.721286	0.00608166	0.000887056	Significant Decrease	Significant Decrease	0.585306	0.00401613	0.00387613	Significant Decrease	Significant Decrease	0.816408	0.401607	0.207489	Not Significant	Not Significant	0.51711	0.11305	0.0449548	Not Significant	Not Significant
		7-Methylguanine	AN00812000	HMDB0000897	C02242	11361	Tier 1	A-T339	273.3	165.065	0.503376	1.52866e-05	8.38081e-06	Significant Decrease	Significant Decrease	0.696274	0.0215034	0.0090134	Significant Decrease	Significant Decrease	0.757974	0.257768	0.16816	Not Significant	Not Significant	0.4624	0.088438	0.0374633	Not Significant	Not Significant
		Beta-Leucine	AN00410004	HMDB0003640	C02486	439734	Tier 1	A-T125	275.4	131.095	0.97546	0.51273	0.056718	Not Significant	Not Significant	1.09233	0.113111	0.0302516	Not Significant	Not Significant	1.07951	0.181548	0.16816	Not Significant	Not Significant	0.987043	0.829152	0.223205	Not Significant	Not Significant
		Guanidine	AN00029000	HMDB0001842	C17349	3520	Tier 1	A-T6	115.5	59.0483	3.13036	0.00090527	0.000174762	Significant Increase	Significant Increase	1.04192	0.782019	0.143539	Not Significant	Not Significant	2.97599	0.0715803	0.16816	Not Significant	Not Significant	1.09597	0.759656	0.208054	Not Significant	Not Significant
		Isoxanthopterin	AN01005000	HMDB0000704	C03975	10729	Tier 1	A-T469	253	179.044	0.745699	0.0272376	0.00357825	Significant Decrease	Significant Decrease	0.590909	0.0146982	0.00701012	Significant Decrease	Significant Decrease	0.644439	0.0356947	0.16816	Significant Decrease	Significant Decrease	0.683758	0.170803	0.0632219	Not Significant	Not Significant
		Kojic acid	BP00525001	HMDB0032923		3840	Tier 1	A-T2680	273.3	142.027	2.00402	0.0475995	0.00599489	Significant Increase	Significant Increase	0.878697	0.607022	0.117521	Not Significant	Not Significant	1.01311	0.928014	0.362191	Not Significant	Not Significant	1.73814	0.0514847	0.0244212	Not Significant	Not Significant
		N-Methyl-a-aminoisobutyric acid	AN00277000	HMDB0002141		6951124	Tier 1	A-T83	345.6	117.079	1.26646	0.0676906	0.00835274	Not Significant	Not Significant	1.3556	0.0102356	0.0057091	Significant Increase	Significant Increase	1.41401	0.149192	0.16816	Not Significant	Not Significant	1.21415	0.269676	0.0920035	Not Significant	Not Significant
		Salicyluric acid	BM01229005	HMDB0000840	C07588	10253	Tier 1	A-T2533	286.2	195.053	1.72954	0.00665209	0.000964071	Significant Increase	Significant Increase	0.424318	0.000978126	0.00238845	Significant Decrease	Significant Decrease	0.588198	0.0497475	0.16816	Significant Decrease	Significant Decrease	1.24767	0.416494	0.129359	Not Significant	Not Significant
		Sotolone	EF00371004	HMDB0031306		62835	Tier 1	A-T2747	415.8	128.047	0.910398	0.406866	0.0455719	Not Significant	Not Significant	0.390986	0.00088321	0.00231628	Significant Decrease	Significant Decrease	0.595651	0.0952006	0.16816	Not Significant	Not Significant	0.597586	0.281614	0.0952771	Not Significant	Not Significant
		Symmetric dimethylarginine	AN01326001	HMDB0003334		169148	Tier 1	A-T622	119.3	202.143	0.988293	0.859822	0.092058	Not Significant	Not Significant	4.02437	0.0203693	0.00871172	Significant Increase	Significant Increase	2.82586	0.0368332	0.16816	Significant Increase	Significant Increase	1.40745	0.28535	0.0962209	Not Significant	Not Significant
		1,2-Dehydrosalsolinol	AN00981001	HMDB0012490		20844	Tier 2	A-1724	453.2	177.078	0.638866	0.000726599	0.000146847	Significant Decrease	Significant Decrease	1.10556	0.629861	0.121127	Not Significant	Not Significant	1.56534	0.186636	0.16816	Not Significant	Not Significant	0.451215	0.0711994	0.0313133	Not Significant	Not Significant
		1-(3-Aminopropyl)-4-aminobutanal	AN00553000	HMDB0012135		19913541	Tier 2	A-572	241.4	144.126	1.08851	0.335304	0.0377765	Not Significant	Not Significant	0.528075	0.000739616	0.0022993	Significant Decrease	Significant Decrease	0.647179	0.0992836	0.16816	Not Significant	Not Significant	0.888187	0.692346	0.193997	Not Significant	Not Significant
		2(N)-Methyl-norsalsolinol	AN01012000	HMDB0001189		37764	Tier 2	A-2399	601.3	179.093	46.0577	0.000478845	0.00010446	Significant Increase	Significant Increase	4.15157	0.415548	0.0866584	Not Significant	Not Significant	1.63462	0.319228	0.185737	Not Significant	Not Significant	116.976	0.301521	0.100452	Not Significant	Not Significant
		2,3,4-Trihydroxybenzoic acid	AN00887001	HMDB0059964		11874	Tier 2	A-1840	473.1	170.021	0.679744	0.00421575	0.000640302	Significant Decrease	Significant Decrease	0.727083	0.00827756	0.00516579	Significant Decrease	Significant Decrease	0.77046	0.231801	0.16816	Not Significant	Not Significant	0.641475	0.15583	0.0588585	Not Significant	Not Significant
		2-Amino-2-methyl-1,3-propanediol	AN00204001	HMDB0244975	C11260	1531	Tier 2	A-735	275.3	105.079	87.5325	6.01511e-06	4.72886e-06	Significant Increase	Significant Increase	1.00015	0.998891	0.176795	Not Significant	Not Significant	44.3377	0.319395	0.185737	Not Significant	Not Significant	1.97452	0.325649	0.10657	Not Significant	Not Significant
		3,4-Dihydroxyphenylacetone	ED00823006	HMDB0031132		2762430	Tier 2	A-T2712	573.2	166.063	1.84544	2.04901e-05	1.01236e-05	Significant Increase	Significant Increase	0.935388	0.330799	0.0728938	Not Significant	Not Significant	0.868823	0.391419	0.204812	Not Significant	Not Significant	1.98683	0.000741031	0.00122755	Significant Increase	Significant Increase
		3,4-Dihydroxyphenylethanol	AN00674004	HMDB0005784		82755	Tier 2	A-T3052	493.4	154.063	1.18548	0.138679	0.0164468	Not Significant	Not Significant	0.648269	0.00579932	0.00443664	Significant Decrease	Significant Decrease	12.7348	0.190173	0.16816	Not Significant	Not Significant	0.0603471	0.183331	0.0667652	Not Significant	Not Significant
		3-Hydroxyphenylpyruvic acid	AN01019004	HMDB0011663		5318321	Tier 2	A-1489	410.1	180.042	6.12413	2.66655e-05	1.19105e-05	Significant Increase	Significant Increase	1.00428	0.949538	0.169201	Not Significant	Not Significant	1.24126	0.256317	0.16816	Not Significant	Not Significant	4.95493	1.2874e-07	4.9082e-06	Significant Increase	Significant Increase
		4-Hydroxyhippuric acid	BM01229007	HMDB0013678		151012	Tier 2	A-T2538	282.1	195.053	1.44964	0.0373281	0.00478076	Significant Increase	Significant Increase	0.486244	0.00686168	0.00476348	Significant Decrease	Significant Decrease	0.853358	0.116168	0.16816	Not Significant	Not Significant	0.826005	0.0705602	0.0311671	Not Significant	Not Significant
		5-(3',4'-Dihydroxyphenyl)-gamma-valerolactone	BM01407000	HMDB0029185		45093080	Tier 2	A-2198	562.5	208.073	3.03908	0.00142187	0.000252283	Significant Increase	Significant Increase	0.81793	0.30483	0.0682455	Not Significant	Not Significant	1.13286	0.718645	0.300548	Not Significant	Not Significant	2.19424	0.0214008	0.0124328	Significant Increase	Significant Increase
		5-Hydroxydopamine	AN00876000	HMDB0004817		114772	Tier 2	A-1991	502.3	169.072	0.278487	0.0425557	0.005395	Significant Decrease	Significant Decrease	0.799885	0.0495451	0.0157634	Significant Decrease	Significant Decrease	1.32756	0.254785	0.16816	Not Significant	Not Significant	0.167794	3.48789e-08	2.36401e-06	Significant Decrease	Significant Decrease
		7-Methyladenine	AN00610003	HMDB0011614	C02241	71593	Tier 2	A-662	258.9	149.07	0.446778	1.36131e-05	7.9702e-06	Significant Decrease	Significant Decrease	0.471851	0.00226596	0.0030714	Significant Decrease	Significant Decrease	0.641125	0.0781196	0.16816	Not Significant	Not Significant	0.328817	0.0474151	0.0229914	Significant Decrease	Significant Decrease
		Adrenochrome o-semiquinone	AN01036000	HMDB0012883		132551346	Tier 2	A-934	317.1	181.074	0.712406	0.0186791	0.00250929	Significant Decrease	Significant Decrease	1.33635	0.541215	0.10707	Not Significant	Not Significant	0.822801	0.314824	0.184587	Not Significant	Not Significant	1.15705	0.749693	0.206369	Not Significant	Not Significant
		Argininic acid	AN00958000	HMDB0003148		160437	Tier 2	A-T435	128.4	175.096	1.49434	0.62953	0.0684272	Not Significant	Not Significant	4.0754	0.128288	0.033414	Not Significant	Not Significant	1.30009	0.397413	0.206389	Not Significant	Not Significant	4.68431	0.112912	0.0449548	Not Significant	Not Significant
		Dehydrospermidine	AN00539000	HMDB0012925	C15853	23657850	Tier 2	A-1642	438.8	143.142	1.94598	0.000901584	0.000174537	Significant Increase	Significant Increase	0.632316	0.0423086	0.0139918	Significant Decrease	Significant Decrease	0.832347	0.413399	0.211263	Not Significant	Not Significant	1.47832	0.206702	0.0738778	Not Significant	Not Significant
		Diethylamine	AN00067000	HMDB0041878	C14422	8021	Tier 2	A-1558	421.4	73.0889	0.715292	0.0035012	0.000542653	Significant Decrease	Significant Decrease	0.817199	0.0394591	0.0133222	Significant Decrease	Significant Decrease	0.721821	0.195847	0.16816	Not Significant	Not Significant	0.809807	0.486716	0.14611	Not Significant	Not Significant
		Diphenol glucuronide	AN02485001	HMDB0059998		124202060	Tier 2	A-540	234.3	286.074	3.0126	0.000568681	0.000120203	Significant Increase	Significant Increase	0.906381	0.489457	0.0991186	Not Significant	Not Significant	1.69606	0.0598651	0.16816	Not Significant	Not Significant	1.60995	0.0450982	0.0221497	Significant Increase	Significant Increase
		Epsilon-(gamma-Glutamyl)-Lysine	AN02339000	HMDB0003869		7015684	Tier 2	A-T1553	302.3	275.148	1.26097	0.00182772	0.000310224	Significant Increase	Significant Increase	2.3658	0.00108419	0.00248016	Significant Increase	Significant Increase	1.05714	0.256984	0.16816	Not Significant	Not Significant	2.82196	0.000732141	0.00121691	Significant Increase	Significant Increase
		FAPy-adenine	AN00661000	HMDB0004816	C06502	114926	Tier 2	A-238	162.7	153.064	0.608664	0.000414237	9.30452e-05	Significant Decrease	Significant Decrease	1.16417	0.661819	0.125605	Not Significant	Not Significant	2.49126	0.0471821	0.16816	Significant Increase	Significant Increase	0.28443	0.0241515	0.0137301	Significant Decrease	Significant Decrease
		Isovanillic acid	AN00856010	HMDB0060003		12575	Tier 2	A-1123	354.2	168.042	67.1402	2.67264e-05	1.19105e-05	Significant Increase	Significant Increase	0.886971	0.189468	0.0459185	Not Significant	Not Significant	2.53271	0.057277	0.16816	Not Significant	Not Significant	23.5129	0.000147132	0.000419395	Significant Increase	Significant Increase
		L-beta-aspartyl-L-threonine	AN01757003	HMDB0011169		53480674	Tier 2	A-T952	165.8	234.085	3.60022	0.00529006	0.000782091	Significant Increase	Significant Increase	0.750077	0.231413	0.0540354	Not Significant	Not Significant	1.13494	0.402	0.207573	Not Significant	Not Significant	2.37937	0.0343587	0.0180524	Significant Increase	Significant Increase
		N-Carboxyethyl-g-aminobutyric acid	AN00957000	HMDB0002201		2572	Tier 2	A-437	212.6	175.084	0.344265	4.14512e-07	1.05257e-06	Significant Decrease	Significant Decrease	0.857813	0.183513	0.0447594	Not Significant	Not Significant	1.063	0.671794	0.287228	Not Significant	Not Significant	0.277812	0.00481249	0.00429813	Significant Decrease	Significant Decrease
		N2-Methylguanine	AN00812003	HMDB0006040	C04153	24828	Tier 2	A-780	284.9	165.065	0.940106	0.447475	0.049808	Not Significant	Not Significant	0.652621	0.0052176	0.00422233	Significant Decrease	Significant Decrease	0.915845	0.473676	0.228216	Not Significant	Not Significant	0.669909	0.0415056	0.0209243	Significant Decrease	Significant Decrease
		N6-beta-Aspartyl-Lysine	AN02121001	HMDB0004985		22833646	Tier 2	A-T1375	299.7	261.132	4.01865	0.000883597	0.000171926	Significant Increase	Significant Increase	9.11601	0.000694144	0.0022993	Significant Increase	Significant Increase	38.1678	0.0302695	0.16816	Significant Increase	Significant Increase	0.959814	0.902185	0.237809	Not Significant	Not Significant
		Pyrocatechol sulfate	AN01157002	HMDB0061713, HMDB59724, HMDB61713		3083879	Tier 2	A-580	242.5	189.989	0.441396	5.10625e-06	4.37179e-06	Significant Decrease	Significant Decrease	0.727302	0.0397003	0.0133607	Significant Decrease	Significant Decrease	0.728483	0.0642116	0.16816	Not Significant	Not Significant	0.440681	0.017416	0.0107818	Significant Decrease	Significant Decrease
		Pyrrolidine	BM00058000	HMDB0031641		31268	Tier 2	A-1495	410.6	71.0732	0.590102	0.00013324	3.73012e-05	Significant Decrease	Significant Decrease	5.23771	8.00636e-05	0.0016254	Significant Increase	Significant Increase	2.3529	0.0504815	0.16816	Not Significant	Not Significant	1.31361	0.212612	0.0755348	Not Significant	Not Significant
		Salsolinol 1-carboxylic acid	AN01623000	HMDB0013068		7055179	Tier 2	A-2100	533.9	223.083	2.92046	0.00692948	0.000999059	Significant Increase	Significant Increase	1.96716	0.00123952	0.0025698	Significant Increase	Significant Increase	2.75563	0.33326	0.189097	Not Significant	Not Significant	2.08482	0.135841	0.0522467	Not Significant	Not Significant
		Vanilpyruvic acid	AN01432001	HMDB0011714		14124	Tier 2	A-T686	393.3	210.053	5.01661	0.000754676	0.000151598	Significant Increase	Significant Increase	0.878049	0.243328	0.0563382	Not Significant	Not Significant	1.11555	0.17322	0.16816	Not Significant	Not Significant	3.94857	2.32668e-06	2.67787e-05	Significant Increase	Significant Increase
		alpha-Cyano-4-hydroxycinnamic acid	EU01143000			5328791	Tier 2	A-T3019	398.6	189.043	20.7449	3.05374e-05	1.32082e-05	Significant Increase	Significant Increase	1.09224	0.355951	0.0771012	Not Significant	Not Significant	5.38272	0.166067	0.16816	Not Significant	Not Significant	4.20948	0.000885927	0.00133766	Significant Increase	Significant Increase
		chondroitin sulfate E (GalNAc4,6diS-GlcA) proteoglycan	AN01386000	HMDB0062462		101803212	Tier 2	A-1501	411	207.053	0.485626	1.52241e-05	8.37605e-06	Significant Decrease	Significant Decrease	0.614147	0.033511	0.0116705	Significant Decrease	Significant Decrease	0.603155	0.0608611	0.16816	Not Significant	Not Significant	0.494476	0.123016	0.0480717	Not Significant	Not Significant
		gamma-Glutamyl-Phenylalanine/Phenylalanyl-Glutamic acid	AN02608000	HMDB0029562, HMDB00594, HMDB29562		111299	Tier 2	A-T3124	245.4	294.122	3.00323	4.7759e-05	1.76624e-05	Significant Increase	Significant Increase	0.711671	0.0079629	0.00514526	Significant Decrease	Significant Decrease	1.12203	0.470848	0.227499	Not Significant	Not Significant	1.90486	0.00306151	0.00305151	Significant Increase	Significant Increase
		Isomer 1 of 1-(3-Aminopropyl)-4-aminobutanal	AN00553000	HMDB0012135		19913541	Tier 2	A-1781	463	144.125	7.13815	0.000101802	2.99385e-05	Significant Increase	Significant Increase	0.837683	0.458596	0.0938648	Not Significant	Not Significant	0.952228	0.775118	0.317382	Not Significant	Not Significant	6.27948	0.0211403	0.0123152	Significant Increase	Significant Increase
		Isomer 1 of 2(N)-Methyl-norsalsolinol	AN01012000	HMDB0001189		37764	Tier 2	A-1394	390.8	179.094	0.989944	0.910646	0.0967948	Not Significant	Not Significant	0.49939	0.000434111	0.00212911	Significant Decrease	Significant Decrease	0.734232	0.100527	0.16816	Not Significant	Not Significant	0.673314	0.125785	0.0490592	Not Significant	Not Significant
		Isomer 1 of Adrenochrome o-semiquinone	AN01036000	HMDB0012883		132551346	Tier 2	A-2085	529.5	181.072	0.938901	0.563532	0.0617638	Not Significant	Not Significant	0.916425	0.106753	0.0288337	Not Significant	Not Significant	0.748132	0.321509	0.186389	Not Significant	Not Significant	1.15011	0.625367	0.179012	Not Significant	Not Significant
		Isomer 1 of N-Carboxyethyl-g-aminobutyric acid	AN00957000	HMDB0002201		2572	Tier 2	A-548	234.7	175.084	1.36143	1.81085e-05	9.33427e-06	Significant Increase	Significant Increase	0.706954	0.0346509	0.0119388	Significant Decrease	Significant Decrease	0.877346	0.488689	0.233698	Not Significant	Not Significant	1.09702	0.689374	0.193431	Not Significant	Not Significant
		Isomer 2 of 1-(3-Aminopropyl)-4-aminobutanal	AN00553000	HMDB0012135		19913541	Tier 2	A-1847	475.5	144.126	2.60774	4.45586e-08	2.91666e-07	Significant Increase	Significant Increase	0.733719	0.10971	0.0294996	Not Significant	Not Significant	0.673501	0.132236	0.16816	Not Significant	Not Significant	2.8409	0.0174945	0.0108013	Significant Increase	Significant Increase
		Isomer 2 of 2(N)-Methyl-norsalsolinol	AN01012000	HMDB0001189		37764	Tier 2	A-1603	428.9	179.094	4.68069	0.00113888	0.000209816	Significant Increase	Significant Increase	0.548791	0.0074544	0.0049696	Significant Decrease	Significant Decrease	1.61671	0.0754716	0.16816	Not Significant	Not Significant	1.58886	0.0172191	0.0107814	Significant Increase	Significant Increase
		Isomer 3 of 1-(3-Aminopropyl)-4-aminobutanal	AN00553000	HMDB0012135		19913541	Tier 2	A-1916	489.8	144.129	3.05165	6.49173e-06	4.97832e-06	Significant Increase	Significant Increase	0.871284	0.466772	0.0953619	Not Significant	Not Significant	1.40707	0.0274152	0.16816	Significant Increase	Significant Increase	1.88964	0.0564832	0.0260626	Not Significant	Not Significant
