# Supplementary material for: Untargeted Metabolomics of Human Airway Epithelium Reveals Neuroactive Signatures Linked to Pulmonary Neuroendocrine Cell Enrichment and Allergen Exposure
Source: Metabolites. 2026 Feb 17;16(2):137. doi: 10.3390/metabo16020137 (PMC12942826; doi:10.3390/metabo16020137)
Supplement: Supplementary file 1 [file metabolites-16-00137-s001.zip › Table S3_Venn diagram metabolites.xlsx]

## Sheet: Comparison 1
Cell type differences maintained after HDM stimulation
UP-REGULATED			DOWN-REGULATED
ePNEC vs HBEC only	ePNEC + HDM vs HBEC + HDM only	Intersection	ePNEC vs HBEC only	ePNEC + HDM vs HBEC + HDM only	Intersection
Asparagine	2-Aminobutyric acid/2-Aminoisobutyric acid/3-Aminoisobutyric acid	Alanine	Cetoniacytone B	5-Hydroxylysine	gamma-Aminobutyric acid
Arginine	Homoarginine	1-Methylhistidine	Glutamine	N2-Acetyl-L-Lysine	S-Adenosyl-L-homocysteine
Asparagine_2	Carbapenem biosynthesis intermediate 3	2-Phenylglycine	Cysteinyldopa	N-Acetyl-L-Cystine	5-Hydroxy-N-formylkynurenine
Glutamine	2-Aminobutyric acid/2-Aminoisobutyric acid/3-Aminoisobutyric acid_2	3-methyl-Histidine	N(gamma)-Acetyldiaminobutyric acid	gamma-Glutamylvaline	Allysine
Isoleucine/Alloisoleucine	Aspartyl-Isoleucine	Alanine_2	N-Acetyl-L-Asparagine	Isomer 1 of Histidine	Lipoyllysine
LL-2,6-Diaminoheptanedioic acid	Phenylalanyl-Glycine	Allocystathionine	N-Acetyl-N(omega)-Hydroxyarginine	Isomer 1 of Lysine	N(alpha)-Acetyl-L-2,4-diaminobutyric acid
N6-Acetyl-Lysine	7-Carboxy-7-carbaguanine	Alloisoleucine	N-Ethylglycine	Isomer 1 of N(6)-Methyllysine	N2-Succinyl-L-ornithine
Serine	Ethanolamine	Aspartic acid	Isomer 1 of 4-Hydroxy-4-methylglutamic acid	Isomer 1 of O-Methyl-L-threonine	N6-Hydroxy-L-lysine
(2R,4S)-2,4-Diaminopentanoic acid	Isomer 2 of 5-Aminopentanoic acid	Citrulline	Isomer 1 of Aspartic acid	Putrescine	O-Succinyl-L-homoserine
2-Amino-5-oxohexanoic acid/6-Amino-2-oxohexanoic acid	Deoxycytidine	Cystathionine /Allocystathionine /Allocystathionine	Isomer 1 of Homoserine	N-Acetyl-L-Cystine_2	beta-Alanyl-Lysine
3-Phenylpropionylglycine	N2'-Acetyl-5'-Hydroxykynurenamine /N2'-Acetyl-3'-Hydroxykynurenamine	Cystine	Isomer 2 of Aspartic acid	Cysteinyl-Hydroxyproline	gamma-L-Glutamyl-L-2-aminobutyric acid
Cysteine	Homovanillic acid	Glutamic acid/L-4-Hydroxyglutamate semialdehyde	3-Hydroxyaminophenol	Glutaminyl-Methionine	Isomer 1 of 5-Hydroxylysine
D-Lysopine	Epsilon-(gamma-Glutamyl)-Lysine	Glycine	4-Aminocatechol/Aminohydroquinone	Isomer 1 of Lysyl-Alanine	Isomer 1 of Proline
L-4-Hydroxyphenylglycine	Taurine	Histidine	Spermine	Isomer 1 of Tyrosyl-Glycine	4-Carboxy-2-hydroxy-6-methoxy-6-oxohexa-2,4-dienoic acid
N(6)-Methyllysine	Argininic acid	Homocystine	4-Guanidinobutanoic acid	Ethanolamine	Gallic acid
N-Acetyl-3,4-Dihydroxy-L-phenylalanine	N2'-Acetyl-3'-Hydroxykynurenamine	Homoserine	N-Acetyl-N(omega)-Hydroxyarginine_2	Isomer 1 of Histidine_2	Agmatine
N-Acetyl-L-Asparagine	o-Hydroxylaminobenzoic acid	Hydroxyproline	Glutamine_2	Isomer 1 of Lysine_2	N-Acetylputrescine
N-Acetyl-N(omega)-Hydroxyarginine	Diethanolamine	Kynurenine	Isomer 1 of Aspartic acid_2	5-Hydroxylysine_2	4-(L-gamma-Glutamylamino)butanoic acid
N5-Acetyl-L-Ornithine		Lysine /(3S,5S)-3,5-Diaminohexanoic acid	Isomer 2 of Aspartic acid_2	N2-Acetyl-L-Lysine_2	N2-Succinyl-L-ornithine_2
O-Methyl-L-threonine		Methionine	Isomer 1 of 4-Hydroxy-4-methylglutamic acid_2	Dopamine	Isomer 1 of Proline_2
Tabtoxinine-beta-lactam		Methionine Sulfoxide	gamma-Amino-gamma-cyanobutanoic acid	Hypotaurine	(1E,3E)-4-Hydroxybuta-1,3-diene-1,2,4-tricarboxylic acid
Isomer 1 of 3-Cyano-L-alanine		O-Acetyl-L-serine	Isomer 1 of gamma-Amino-gamma-cyanobutanoic acid	Putrescine_2	beta-Alanyl-Lysine_2
Isomer 1 of 3-Phenylpropionylglycine		Ornithine	Glutaminyl-Glutamic acid	Beta-Alanine	Dapdiamide A
Isomer 1 of Aspartic acid		Phenylalanine	Glycyl-Histidine	Hypotaurine_2	Benzene-1,2,4-triol
Isomer 1 of Homoserine		Pipecolic acid	Glycyl-Serine	Dopamine_2	N-Hydroxy-L-isoleucine
Isomer 1 of N-formylkynurenine		Proline	N(gamma)-Acetyldiaminobutyric acid_2	Pyrrolidine	S-Adenosyl-L-homocysteine_2
Isomer 1 of Pipecolic acid		Saccharopine	Isomer 1 of Homoserine_2		O-Succinyl-L-homoserine_2
Isomer 2 of Aspartic acid		Threonine	Histidinol		gamma-L-Glutamyl-L-2-aminobutyric acid_2
Isomer 2 of N(6)-Methyllysine		Tryptophan	(3S)-3,6-Diaminohexanoic acid		Isoleucyl-Lysine
Dihydrophloroglucinol		Tyrosine	2,6-Dihydroxynicotinic acid		Seryl-Tyrosine
Spermidine		Valine	2-Hydroxy-5-methylquinone		Cysteinyl-Valine
2-Oxoarginine		cis-4-Hydroxy-D-proline	Hippuric acid		Dapdiamide A_2
4-Guanidinobutanal		gamma-Glutamylglutamic acid	Adenine		L-alpha-Aspartyl-L-hydroxyproline
N-Acetyl-N(omega)-Hydroxyarginine_2		(2R,3R)-3-Methylornithine	Adenine_2		Tyrosyl-Hydroxyproline
Arginine_2		2-Amino-4-chloro-4-pentenoic acid	Aminoacrylic acid		4-Aminobenzoic acid
Glutamine_2		3,4-Dihydroxy-L-phenylalanine	Isomer 1 of Anthranilic acid		N-Acetyl-Tetrahydrobiopterin
N5-Acetyl-L-Ornithine_2		3-Amino-2-piperidone	Cysteinyldopa_2		1,3-Diaminopropane
Isomer 1 of Aspartic acid_2		3-Mercaptolactate-cysteine disulfide	N-Acetyl-Tyramine		N(alpha)-Acetyl-L-2,4-diaminobutyric acid_2
Isomer 2 of Aspartic acid_2		3-Nitrotyrosine	4-Hydroxybenzoic acid		Histamine
gamma-Amino-gamma-cyanobutanoic acid		4-Chloro-L-lysine	2,6-Dihydroxynicotinic acid_2		5-Aminopentanoic acid
Isomer 1 of 3-Cyano-L-alanine_2		4-Hydroxy-4-methylglutamic acid	2-Hydroxy-cis-hex-2,4-dienoic acid		5-Aminopentanamide
Isomer 1 of gamma-Amino-gamma-cyanobutanoic acid		4-Hydroxy-L-glutamic acid	Sotolone		N6-Hydroxy-L-lysine_2
1,2-Dihydroxy-5-(methylthio)pent-1-en-3-one		4-Oxoproline	2,3,4-Trihydroxybenzoic acid		Isomer 1 of (3S,5S)-3,5-Diaminohexanoic acid
Alanyl-Glycine		5-Hydroxy-L-tryptophan	3,4-Dihydroxyphenylethanol		Isomer 1 of 5-Hydroxylysine_2
Alanyl-Proline		5-Hydroxyectoine	Glutaminyl-Proline/Prolyl-Glutamine/Prolyl-Glutamine		Histamine_2
Arginyl-Arginine		5-Hydroxykynurenine	N-Methyl-D-aspartic acid		gamma-Aminobutyric acid_2
Arginyl-Histidine		5-Methoxytryptophan	Isomer 1 of 4-Methylene-L-glutamic acid		3,4-Dihydroxybenzoic acid
Asparaginyl-Isoleucine		Asymmetric dimethylarginine	Isomer 1 of 4-Methylene-L-glutamic acid_2		3-Hydroxybenzoic acid
Asparaginyl-Tyrosine		DL-2-Aminooctanoic acid	Prolyl-Glutamine		Gallic acid_2
Aspartyl-Phenylalanine		Dityrosine	Prolyl-Gamma-glutamic acid		2,5-Dihydroxybenzoic acid /Protocatechuic acid /3,4-Dihydroxybenzoic acid
Glutaminyl-lysine /Lysyl-Glutamine		Gamma-Aminobutyryl-lysine	2-Amino-2-deoxy-D-gluconic acid		1,3-Diaminopropane_2
Glutamyl-Alanine		Hydroxyethyl glycine	2-Amino-2-deoxy-D-gluconic acid_2		Agmatine_2
Glutamyl-Valine/Isoleucyl-Aspartic acid		L-Allysine	6-Methyladenine		Maltol/Pyrogallol
Glycyl-Alanine		L-Glutamate 5-semialdehyde	Cysteinyl-Glycine		Adenosine
Glycyl-Histidine		L-Homophenylalanine	Cysteinyl-Glycine_2		Xanthine
Histidinyl-Arginine		L-Norleucine	Isomer 1 of 2-Hydroxy-5-methylquinone		Cytosine
Histidinyl-Serine		L-beta-Ethynylserine	N8-Acetyl-spermidine		Thymine
Isoleucyl-Aspartic acid		L-erythro-4-Hydroxyglutamic acid	Phenol		Uracil
Leucyl-Aspartic acid		L-threo-3-Methylaspartic acid			4-Amino-5-aminomethyl-2-methylpyrimidine
Lysyl-Lysine		Leucine			N-Formyl-4-amino-5-aminomethyl-2-methylpyrimidine
Phenylalanyl-Aspartic acid		N-Acetyl-L-Tyrosine			4-Hydroxy-3-methylbenzoic acid
Prolyl-Glutamine		N2-Acetyl-5'-Hydroxykynurenine			3-Hydroxybenzaldehyde
Prolyl-Glycine		Nopaline			2-Aminomuconic acid
Prolyl-Leucine		S-Glutathionyl-L-cysteine /Cysteineglutathione disulfide			4,6-Dihydroxyquinoline
Prolyl-Lysine		Tyrosinamide			5-Hydroxy-N-formylkynurenine_2
Prolyl-Serine		gamma-Glutamyllysine			Anthranilic acid
Prolyl-Valine		p-Hydroxyphenylacetylglycine			Isomer 1 of 3-Hydroxyanthranilic acid
Seryl-Glutamic acid		Isomer 1 of 5-Hydroxy-L-tryptophan			2,5-Dihydroxybenzoic acid /Protocatechuic acid /3,4-Dihydroxybenzoic acid_2
Seryl-Serine		Isomer 1 of N-Acetyl-3,4-Dihydroxy-L-phenylalanine			3,4-Dihydroxyphenylethyleneglycol
Threoninyl-Proline		4-Hydroxyaniline			Pyridoxamine
Tyrosyl-Phenylalanine		Vanillic acid			3-Hydroxy-2-methylpyridine-5-carboxylic acid
Tyrosyl-Threonine		3-O-Methylgallic acid			Pyridoxamine_2
Valyl-Glutamine		Hydroxyproline_2			6-Dimethylaminopurine
Cysteinyl-Proline		Proline_2			7-Methylguanine
Gly-tyr-ala		cis-4-Hydroxy-D-proline_2			1,2-Dehydrosalsolinol
Glycyl-Gamma-glutamic acid		2-Oxo-4-hydroxy-5-aminovaleric acid			5-Hydroxydopamine
Glycyl-Serine		4-Aminobutyraldehyde			7-Methyladenine
Hydroxyprolyl-Hydroxyproline		4-Oxoproline_2			FAPy-adenine
Valyl-Hydroxyproline		L-Glutamate 5-semialdehyde_2			N-Carboxyethyl-g-aminobutyric acid
gamma-Glutamyl-Proline		L-erythro-4-Hydroxyglutamic acid_2			Pyrocatechol sulfate
6-(1'-Hydroxy-2'-oxopropyl)-tetrahydropterin		Nopaline_2			chondroitin sulfate E (GalNAc4,6diS-GlcA) proteoglycan
6-Carboxy-5,6,7,8-tetrahydropterin		Isomer 3 of N-Acetylputrescine
N-[(7,8-Dihydropterin-6-yl)methyl]-4-(beta-D-ribofuranosyl)aniline 5'-phosphate		Aspartic acid_2
Isomer 1 of 7-Cyano-7-carbaguanine		Citrulline_2
Glutathionylspermidine		Glutamic acid/L-4-Hydroxyglutamate semialdehyde_2
Serine_2		Ornithine_2
Cysteine_2		2,3-Dihydroxybenzoic acid
Isomer 1 of Homoserine_2		3-Hydroxy-cis,cis-muconic acid
LL-2,6-Diaminoheptanedioic acid_2		Resorcinol
N6-Acetyl-Lysine_2		Pantothenic acid
2-Amino-5-oxohexanoic acid/6-Amino-2-oxohexanoic acid_2		3-Amino-4-hydroxybenzoic acid
D-Lysopine_2		2-Amino-4-chloro-4-pentenoic acid_2
Isomer 1 of Pipecolic acid_2		2-[(2-Aminoethylcarbamoyl)methyl]-2-hydroxybutanedioic acid
L-4-Hydroxyphenylglycine_2		4-Chloro-L-lysine_2
Tabtoxinine-beta-lactam_2		L-beta-Ethynylserine_2
N-Acetyl-Vanillylamine		4-Hydroxy-4-methylglutamic acid_2
Spermidine_2		Catechol
Deoxyadenosine		2-Hydroxymuconate semialdehyde
5-Aminoimidazole		4-Chloroaniline
Aminoacrylic acid		cis,cis-4-Hydroxymuconic semialdehyde
1-Amino-1-deoxy-scyllo-inositol		(E)-4-Hydroxyphenylacetaldehyde oxime
Thiamine acetic acid		N-Hydroxy-L-phenylalanine
2-Aminophenol		N-Hydroxy-L-tyrosine
3-Hydroxyanthranilic acid		Cystine_2
7,8-Dihydroxykynurenic acid		Homocystine_2
Indoxyl		Methionine_2
Isomer 1 of Anthranilic acid		Methionine Sulfoxide_2
Isomer 1 of N-formylkynurenine_2		O-Acetyl-L-serine_2
N-Acetyl-3,4-Dihydroxy-L-phenylalanine_2		1-Aminocyclopropane-1-carboxylic acid
N-Acetyl-Dopamine		S-Glutathionyl-L-cysteine /Cysteineglutathione disulfide_2
Isoleucine/Alloisoleucine_2		Desaminotyrosine/3-(3-Hydroxyphenyl)propionic acid
Thiamine acetic acid_2		Alanyl-Alanine
4-Methylcatechol		Alanyl-Aspartic acid/Glycyl-Glutamic acid
2,4-Dihydroxybenzoic acid		Alanyl-Cysteine /Cysteinyl-Alanine
Guanidine		Alanyl-Glutamine
Salicyluric acid		Alanyl-Histidine
Dehydrospermidine		Alanyl-Leucine
N6-beta-Aspartyl-Lysine		Alanyl-Phenylalanine
		Alanyl-Threonine/Threoninyl-Alanine
		Alanyl-Valine
		Arginyl-Glycine
		Asparaginyl-Leucine
		Asparaginyl-Phenylalanine
		Asparaginyl-Valine
		Aspartyl-Glycine
		Aspartyl-Leucine
		Aspartyl-Methionine
		Aspartyl-Proline
		Aspartyl-Threonine
		Aspartyl-Tyrosine
		Aspartyl-Valine
		Cysteinyl-Serine
		Glutamyl-Isoleucine
		Glutamyl-Leucine
		Gly-Norvaline
		Glycyl-Asparagine
		Glycyl-Glutamic acid
		Glycyl-Leucine
		Glycyl-Lysine
		Glycyl-Methionine
		Glycyl-Phenylalanine
		Glycyl-Proline
		Glycyl-Tryptophan
		Glycyl-Tyrosine
		Glycyl-Valine
		Histidinyl-Alanine
		Histidinyl-Glutamine
		Histidinyl-Glycine
		Histidinyl-Isoleucine /Leucyl-Histidine
		Histidinyl-Lysine
		Histidinyl-Phenylalanine
		Histidinyl-Proline
		Histidinyl-Threonine
		Histidinyl-Tyrosine
		Isoleucyl-Alanine
		Isoleucyl-Asparagine
		Isoleucyl-Glutamic acid
		Isoleucyl-Glutamine
		Isoleucyl-Leucine
		Isoleucyl-Proline
		Isoleucyl-Serine
		Isoleucyl-Threonine
		Leucyl-Alanine
		Leucyl-Asparagine
		Leucyl-Glutamic acid
		Leucyl-Glutamine
		Leucyl-Glycine
		Leucyl-Histidine
		Leucyl-Lysine
		Leucyl-Proline
		Leucyl-Threonine
		Leucyl-Tyrosine
		Leucyl-Valine/Valyl-Isoleucine
		Lysyl-Alanine
		Lysyl-Asparagine /Asparaginyl-Lysine
		Lysyl-Aspartic acid
		Lysyl-Glutamic acid
		Lysyl-Glycine
		Lysyl-Histidine
		Lysyl-Leucine /Leucyl-Lysine
		Lysyl-Methionine /Methionyl-Lysine
		Lysyl-Proline
		Lysyl-Serine
		Lysyl-Threonine
		Lysyl-Tyrosine
		Lysyl-Valine
		Methionyl-Alanine
		Phenylalanyl-Alanine
		Phenylalanyl-Glutamic acid
		Phenylalanyl-Lysine
		Phenylalanyl-Proline
		Phenylalanyl-Serine
		Phenylalanyl-Valine
		Prolyl-Alanine
		Prolyl-Aspartic acid
		Prolyl-Glutamic acid
		Prolyl-Proline
		Prolyl-Tyrosine
		Seryl-Alanine
		Seryl-Glycine
		Seryl-Isoleucine
		Seryl-Lysine
		Seryl-Methionine
		Seryl-Proline
		Seryl-Valine
		Threoninyl-Histidine
		Threoninyl-Leucine
		Threoninyl-Phenylalanine
		Tyrosyl-Aspartic acid
		Tyrosyl-Glutamic acid
		Tyrosyl-Glycine
		Tyrosyl-Histidine
		Tyrosyl-Leucine
		Tyrosyl-Tyrosine
		Tyrosyl-Valine
		Valyl-Alanine
		Valyl-Aspartic acid
		Valyl-Glutamic acid
		Valyl-Glycine/N-Acetyl-ornithine
		Valyl-Leucine
		Valyl-Lysine
		Valyl-Serine
		Valyl-Threonine
		Valyl-Valine
		seryl-Phenylalanine
		Hydroxyprolyl-Gamma-glutamic acid
		Isoleucyl-Hydroxyproline
		L-Cysteinylglycine disulfide
		Methionyl-Serine
		Valyl-Proline
		4-Amino-4-deoxychorismic acid
		7,8-Dihydrobiopterin
		7,8-Dihydroxanthopterin
		7-Cyano-7-carbaguanine
		Pyrimidodiazepine
		D-Galactosamine
		D-Galactosamine 6-phosphate
		N3'-Acetyl-3'-Aminopropylcadaverine /N5-Acetyl-3'-Aminopropylcadaverine
		N5-Acetyl-3'-Aminopropylcadaverine
		Cystathionine /Allocystathionine /Allocystathionine_2
		Homoserine_2
		N-Methyl-Glycine
		Threonine_2
		Tryptophan_2
		5-Hydroxyectoine_2
		L-threo-3-Methylaspartic acid_2
		1-Methylhistidine_2
		3-methyl-Histidine_2
		Histidine_2
		Urocanic acid
		Lysine /(3S,5S)-3,5-Diaminohexanoic acid_2
		(2R,3R)-3-Methylornithine_2
		Pipecolic acid_2
		Saccharopine_2
		(3S,5S)-3,5-Diaminohexanoic acid
		(S)-5-Amino-3-oxohexanoic acid
		L-Allysine_2
		Isomer 1 of 5-Aminopentanoic acid
		Isomer 2 of (3S,5S)-3,5-Diaminohexanoic acid
		4-Hydroxyphenylglyoxylic acid
		3-Methylsalicylaldehyde
		Serotonin
		Tyramine
		L-Noradrenaline
		4-Amino-2-hydroxylamino-6-nitrotoluene
		3-Amino-4,7-dihydroxycoumarin
		5-[[(4,7-Dihydroxy-2-oxo-2H-1-benzopyran-3-yl)amino]carbonyl]-4-methyl-1H-pyrrole-3-carboxylic acid
		N-Acetyl-Dihydrofolic acid
		Phenylalanine_2
		2-Hydroxy-6-ketononatrienedioic acid
		2-Hydroxy-6-oxonona-2,4-diene-1,9-dioic acid
		Ephedrine
		trans-2,3-Dihydroxycinnamic acid
		L-Homophenylalanine_2
		4-Hydroxyphenylglyoxylic acid_2
		2,3-Dihydroxybenzoic acid_2
		N-Methylputrescine
		Glycine_2
		5-Amino-4-imidazolecarboxyamide
		Deoxyguanosine
		Guanine
		Guanosine
		Hypoxanthine
		Uric acid
		2,8-Dihydroxyadenine
		Cytidine
		2-Hydroxyethylenedicarboxylic acid
		Isomer 1 of N-Formyl-4-amino-5-aminomethyl-2-methylpyrimidine
		3-Hydroxybenzyl alcohol
		4-Hydroxybenzaldehyde/3-Hydroxybenzaldehyde
		4-Hydroxy-3-methylbenzaldehyde
		5-Aminopentanal
		N-Methylputrescine_2
		5-Hydroxyindoleacetic acid
		Kynurenine_2
		Serotonin_2
		2,3-Dihydroxyindole
		2-Amino-3-carboxymuconate semialdehyde
		4,8-Dihydroxyquinoline
		4-(2-Amino-3-hydroxyphenyl)-2,4-dioxobutanoic acid
		4-(2-Amino-5-hydroxyphenyl)-2,4-dioxobutanoic acid
		5-(2'-Carboxyethyl)-4,6-dihydroxypicolinic acid
		5-Hydroxy-L-tryptophan_2
		5-Hydroxyindoleacetaldehyde
		5-Hydroxykynurenamine /3-Hydroxykynurenamine
		5-Hydroxykynurenamine O-sulfate /3-Hydroxykynurenamine O-sulfate
		5-Hydroxykynurenine_2
		Formyl-5-hydroxykynurenamine
		Formyl-5-hydroxykynurenamine O-glucuronide
		N-Acetyl-Formyl-5-hydroxykynurenamine/N2-Acetyl-L-Kynurenine
		N-Acetylindoxyl
		N2-Acetyl-5'-Hydroxykynurenine_2
		N3-Acetyl-5'-Hydroxykynurenamine
		Isomer 1 of 4,8-Dihydroxyquinoline
		Isomer 1 of 5-Hydroxy-L-tryptophan_2
		Isomer 1 of N2'-Acetyl-3'-Hydroxykynurenamine
		Isomer 2 of 5-Hydroxyindoleacetic acid
		3,4-Dihydroxymandelic acid
		3,4-Dihydroxyphenylacetic acid/4-Hydroxymandelic acid
		3-Hydroxyphenylacetic acid
		4-Hydroxyphenylacetic acid
		Tyramine_2
		2-Carboxy-2,3-dihydro-5,6-dihydroxyindole
		2-Hydroxy-3-(4-hydroxyphenyl)propenoic acid
		2-Hydroxyhepta-2,4-dienedioic acid
		3,4-Dihydroxy-L-phenylalanine_2
		3,4-Dihydroxyphenylacetaldehyde
		3-(3,4-Dihydroxyphenyl)pyruvic acid
		3-Methoxy-4-hydroxyphenylacetaldehyde/Desaminotyrosine/3-(3-Hydroxyphenyl)propionic acid
		4-Hydroxyphenylacetaldehyde
		Gentisate aldehyde
		Hydroquinone
		L-Noradrenaline_2
		N-Acetyl-3-Methoxytyramine
		N-Acetyl-L-Noradrenaline
		p-Hydroxyphenylacetylglycine_2
		Isomer 1 of 3-(3,4-Dihydroxyphenyl)pyruvic acid
		Isomer 1 of N-Acetyl-3,4-Dihydroxy-L-phenylalanine_2
		3-(4-Hydroxyphenyl)lactic acid
		4-Coumaric acid
		Homogentisic acid
		Tyrosine_2
		3-(4-Hydroxyphenyl)pyruvic acid
		N-Acetyl-L-Tyrosine_2
		Valine_2
		Leucine_2
		Pyridoxine
		Pantothenic acid_2
		Pyridoxine_2
		2,6-Dihydroxybenzoic acid
		5-Hydroxymethyluracil
		Kojic acid
		2(N)-Methyl-norsalsolinol
		2-Amino-2-methyl-1,3-propanediol
		3,4-Dihydroxyphenylacetone
		3-Hydroxyphenylpyruvic acid
		5-(3',4'-Dihydroxyphenyl)-gamma-valerolactone
		Diphenol glucuronide
		Isovanillic acid
		L-beta-aspartyl-L-threonine
		Salsolinol 1-carboxylic acid
		Vanilpyruvic acid
		alpha-Cyano-4-hydroxycinnamic acid
		gamma-Glutamyl-Phenylalanine/Phenylalanyl-Glutamic acid
		Isomer 1 of 1-(3-Aminopropyl)-4-aminobutanal
		Isomer 2 of 1-(3-Aminopropyl)-4-aminobutanal
		Isomer 2 of 2(N)-Methyl-norsalsolinol
		Isomer 3 of 1-(3-Aminopropyl)-4-aminobutanal

## Sheet: Comparison 2
Shared and divergent HDM responses across ePNEC and HBEC
UP-REGULATED			DOWN-REGULATED
ePNEC + HDM vs ePNEC only	HBEC + HDM vs HBEC only	Intersection	ePNEC + HDM vs ePNEC only	HBEC + HDM vs HBEC only	Intersection
2-Aminophenol	1-Methylhistidine	Alanine	Aminoadipic acid	gamma-Aminobutyric acid	Cetoniacytone B
Asparaginyl-Phenylalanine	2-Aminobutyric acid/2-Aminoisobutyric acid/3-Aminoisobutyric acid	Asparagine	Homoserine	Lipoyllysine	(2S,5S)-trans-Carboxymethylproline
Methionyl-Serine	5-Hydroxylysine	Alanine_2	Isoleucine/Alloisoleucine	N(alpha)-Acetyl-L-2,4-diaminobutyric acid	4-Hydroxy-4-methylglutamic acid
Isoleucine/Alloisoleucine	Allocystathionine	Alloisoleucine	LL-2,6-Diaminoheptanedioic acid	Glutaminyl-Methionine	4-Methylene-L-glutamic acid
Kynurenine	Homoarginine	Arginine	S-Adenosyl-L-homocysteine	N(alpha)-Acetyl-L-2,4-diaminobutyric acid_2	L-2-Amino-6-oxoheptanedioic acid
Methionine	N2-Acetyl-L-Lysine	Asparagine_2	(2R,5S)-2,5-Diaminohexanoic acid	gamma-Aminobutyric acid_2	N-Ethylglycine
N6-Acetyl-Lysine	3,4-Dihydroxy-L-phenylalanine	Aspartic acid	4-Hydroxy-L-glutamic acid	Xanthine	N-Succinyl-LL-2,6-diaminoheptanedioic acid
O-Acetyl-L-serine	DL-2-Aminooctanoic acid	Citrulline	5-Hydroxy-N-formylkynurenine	Beta-Alanine	O-Succinyl-L-homoserine
Phenylalanine	Dityrosine	Cystathionine /Allocystathionine /Allocystathionine	5-Methoxytryptophan	4-Amino-5-aminomethyl-2-methylpyrimidine	Isomer 1 of 4-Hydroxy-4-methylglutamic acid
Threonine	N-Acetyl-L-Cystine	Cystine	Cysteinyldopa	3-Hydroxybenzaldehyde	Isomer 1 of 5-Hydroxylysine
Tryptophan	N4-Acetyl-(2R,4S)-2,4-Diaminopentanoic acid	Glutamine	Dopachrome	3-Hydroxy-2-methylpyridine-5-carboxylic acid	Agmatine
Tyrosine	gamma-Glutamyllysine	Glycine	Gamma-Aminobutyryl-lysine		N-Acetylputrescine
Valine	Isomer 1 of O-Methyl-L-threonine	Histidine	L-4-Hydroxyphenylglycine		2,3-Dihydroxybenzoic acid
cis-4-Hydroxy-D-proline	Isomer 1 of Proline	Homocitrulline	N-Acetyl-3,4-Dihydroxy-L-phenylalanine		(1E,3E)-4-Hydroxybuta-1,3-diene-1,2,4-tricarboxylic acid
2-(3-Carboxy-3-aminopropyl)-L-histidine	3-O-Methylgallic acid	Hydroxyproline	N-Acetyl-N-(L-Arginino)succinic acid		3-Aminopropanal
2-Amino-4-chloro-4-pentenoic acid	Isomer 1 of Proline_2	Lysine /(3S,5S)-3,5-Diaminohexanoic acid	N-Methyl-L-glutamic acid		3-Amino-4-hydroxybenzoic acid
4-Chloro-L-lysine	Carbapenem biosynthesis intermediate 3	Methionine Sulfoxide	N2-Acetyl-5'-Hydroxykynurenine		4-Hydroxy-4-methylglutamic acid_2
5-Hydroxy-L-tryptophan	2-Aminobutyric acid/2-Aminoisobutyric acid/3-Aminoisobutyric acid_2	Pipecolic acid	N6-Acetyl-N6-hydroxy-L-lysine		4-Methylene-L-glutamic acid_2
Cysteinyldopa	N-Acetyl-L-Cystine_2	Proline	Tabtoxinine-beta-lactam		Isomer 1 of 4-Hydroxy-4-methylglutamic acid_2
L-Allysine	Hydroxyprolyl-Proline	Serine	Isomer 1 of 4-Methylene-L-glutamic acid		(2S,5S)-trans-Carboxymethylproline_2
L-Glutamate 5-semialdehyde	Isomer 1 of Lysyl-Alanine	(2R,3R)-3-Methylornithine	Isomer 1 of 5-Hydroxy-L-tryptophan		O-Succinyl-L-homoserine_2
N(6)-Methyllysine	7-Carboxy-7-carbaguanine	3-Amino-2-piperidone	Isomer 1 of L-2-Amino-6-oxoheptanedioic acid		Isoleucyl-Lysine
S-Glutathionyl-L-cysteine /Cysteineglutathione disulfide	Diethanolamine	3-Phenylpropionylglycine	4-Aminocatechol/Aminohydroquinone		Isomer 1 of Isoleucyl-Alanine
Tabtoxinine-beta-lactam	Ethanolamine	5-Phosphooxy-L-lysine	Dihydrophloroglucinol		4-Aminobenzoic acid
p-Hydroxyphenylacetylglycine	1-Methylhistidine_2	Asymmetric dimethylarginine	Spermidine		1,3-Diaminopropane
Isomer 1 of 3-Phenylpropionylglycine	Histamine	Cysteine	Isomer 1 of N-Acetylputrescine		L-2-Amino-6-oxoheptanedioic acid_2
Isomer 1 of Homoserine	5-Hydroxylysine_2	D-Lysopine	N-Acetyl-N-(L-Arginino)succinic acid_2		N-Succinyl-LL-2,6-diaminoheptanedioic acid_2
Isomer 1 of N-formylkynurenine	N2-Acetyl-L-Lysine_2	Hydroxyethyl glycine	Isomer 1 of 4-Methylene-L-glutamic acid_2		5-Aminopentanoic acid
Isomer 1 of Pipecolic acid	Isomer 2 of 5-Aminopentanoic acid	L-Allothreonine	4-Chloroaniline		5-Aminopentanamide
Isomer 2 of Histidine	Histamine_2	L-Norleucine	N-Hydroxy-L-phenylalanine		Isomer 1 of 5-Hydroxylysine_2
cis-4-Hydroxy-D-proline_2	Taurine	L-Pyridosine	S-Adenosyl-L-homocysteine_2		3,4-Dihydroxybenzoic acid
2-Oxoarginine	Uric acid	Leucine	1,2-Dihydroxy-5-(methylthio)pent-1-en-3-one		2,3-Dihydroxybenzoic acid_2
4-Guanidinobutanal	Deoxycytidine	N(gamma)-Acetyldiaminobutyric acid	Dehydroalanine		2,5-Dihydroxybenzoic acid /Protocatechuic acid /3,4-Dihydroxybenzoic acid
L-Glutamate 5-semialdehyde_2	5-Hydroxyindoleacetic acid	N-Acetyl-L-Asparagine	Alanyl-Aspartic acid/Glycyl-Glutamic acid		1,3-Diaminopropane_2
Resorcinol	Formyl-5-hydroxykynurenamine O-glucuronide	N-Acetyl-N(omega)-Hydroxyarginine	Alanyl-Cysteine /Cysteinyl-Alanine		Agmatine_2
2-Amino-4-chloro-4-pentenoic acid_2	N2'-Acetyl-3'-Hydroxykynurenamine	N2-Acetyl-L-Hydroxylysine	Alanyl-Phenylalanine		Thymine
4-Chloro-L-lysine_2	N3-Acetyl-5'-Hydroxykynurenamine	N5-Acetyl-L-Ornithine	Alanyl-Proline		N-Formyl-4-amino-5-aminomethyl-2-methylpyrimidine
Methionine_2	Homovanillic acid	O-Methyl-L-threonine	Alanyl-Valine		4-Hydroxy-3-methylbenzoic acid
O-Acetyl-L-serine_2	3,4-Dihydroxy-L-phenylalanine_2	Isomer 1 of 3-Cyano-L-alanine	Arginyl-Arginine		3-Hydroxyanthranilic acid
1,2-Dihydroxy-5-(methylthio)pent-1-en-3-one	Argininic acid	Isomer 1 of Aspartic acid	Arginyl-Histidine		4-(2-Amino-5-hydroxyphenyl)-2,4-dioxobutanoic acid
S-Glutathionyl-L-cysteine /Cysteineglutathione disulfide_2	Epsilon-(gamma-Glutamyl)-Lysine	Isomer 2 of Aspartic acid	Asparaginyl-Alanine		Isomer 1 of 3-Hydroxyanthranilic acid
Alanyl-Glycine		Hydroxyproline_2	Asparaginyl-Isoleucine		2,5-Dihydroxybenzoic acid /Protocatechuic acid /3,4-Dihydroxybenzoic acid_2
Alanyl-Histidine		Proline_2	Asparaginyl-Tyrosine		3-Hydroxyphenylacetic acid
Cysteinyl-Serine		Spermine	Aspartyl-Tyrosine		4-Hydroxyphenylacetic acid
Glutaminyl-Glutamic acid		2-Oxo-4-hydroxy-5-aminovaleric acid	Glutaminyl-lysine /Lysyl-Glutamine		Pyridoxal
Glycyl-Alanine		4-Guanidinobutanoic acid	Glutamyl-Alanine		Pyridoxamine
Histidinyl-Alanine		N-Acetyl-N(omega)-Hydroxyarginine_2	Gly-Norvaline		Pyridoxal_2
Isoleucyl-Glutamine		Arginine_2	Glycyl-Glutamic acid		Pyridoxamine_2
Isoleucyl-Leucine		Aspartic acid_2	Glycyl-Leucine		2-Hydroxy-cis-hex-2,4-dienoic acid
Isoleucyl-Serine		Citrulline_2	Glycyl-Methionine		2,6-Dihydroxybenzoic acid
Leucyl-Aspartic acid		Glutamine_2	Glycyl-Phenylalanine		6-Dimethylaminopurine
Leucyl-Glutamine		N5-Acetyl-L-Ornithine_2	Glycyl-Tyrosine		Isoxanthopterin
Prolyl-Serine		Isomer 1 of Aspartic acid_2	Glycyl-Valine		Salicyluric acid
Threoninyl-Histidine		Isomer 2 of Aspartic acid_2	Histidinyl-Arginine		Sotolone
Threoninyl-Proline		Catechol	Histidinyl-Isoleucine /Leucyl-Histidine		1-(3-Aminopropyl)-4-aminobutanal
Valyl-Alanine		gamma-Amino-gamma-cyanobutanoic acid	Histidinyl-Phenylalanine		7-Methyladenine
Valyl-Aspartic acid		Isomer 1 of 3-Cyano-L-alanine_2	Histidinyl-Serine		chondroitin sulfate E (GalNAc4,6diS-GlcA) proteoglycan
Valyl-Glutamine		Isomer 1 of gamma-Amino-gamma-cyanobutanoic acid	Histidinyl-Threonine
Cysteinyl-Proline		Cystine_2	Histidinyl-Tyrosine
Glycyl-Serine		Methionine Sulfoxide_2	Isoleucyl-Glutamic acid
Tabtoxin biosynthesis intermediate 5		Arginyl-Glycine	Isoleucyl-Glycine
Valyl-Hydroxyproline		Asparaginyl-Asparagine	Isoleucyl-Proline
N-[(7,8-Dihydropterin-6-yl)methyl]-4-(beta-D-ribofuranosyl)aniline 5'-phosphate		Aspartyl-Isoleucine	Leucyl-Histidine
Isomer 1 of 7-Cyano-7-carbaguanine		Glutamyl-Isoleucine	Leucyl-Proline
Threonine_2		Glycyl-Histidine	Lysyl-Asparagine /Asparaginyl-Lysine
Tryptophan_2		Leucyl-Glutamic acid	Lysyl-Leucine /Leucyl-Lysine
Isomer 1 of Homoserine_2		Phenylalanyl-Aspartic acid	Lysyl-Lysine
Isomer 2 of Histidine_2		Seryl-Methionine	Lysyl-Proline
N6-Acetyl-Lysine_2		Gamma-glutamyl-ornithine	Lysyl-Threonine
L-Allysine_2		L-beta-aspartyl-L-glycine	Phenylalanyl-Serine
Isomer 1 of Pipecolic acid_2		Prolyl-Hydroxyproline	Seryl-Glycine
4-Hydroxyphenylglyoxylic acid		Tyrosyl-Alanine	Seryl-Isoleucine
Tabtoxin biosynthesis intermediate 5_2		Isomer 1 of Alanyl-Proline	Seryl-Valine
Tabtoxinine-beta-lactam_2		N-Methylethanolamine phosphate	Tyrosyl-Aspartic acid
1,2-Dihydroxynaphthalene-6-sulfonic acid		Cystathionine /Allocystathionine /Allocystathionine_2	Tyrosyl-Phenylalanine
Hippuric acid		N-Methyl-Glycine	Valyl-Alanine
Phenylalanine_2		Serine_2	Valyl-Glycine/N-Acetyl-ornithine
N-Acetyl-Vanillylamine		(R)-1-Aminopropan-2-ol	Valyl-Valine
4-Hydroxyphenylglyoxylic acid_2		Cysteine_2	Gly-tyr-ala
Adenine		L-Allothreonine_2	Hydroxyprolyl-Gamma-glutamic acid
Adenine_2		N(gamma)-Acetyldiaminobutyric acid_2	Isoleucyl-Hydroxyproline
3-Hydroxybenzyl alcohol		Histidine_2	L-alpha-Aspartyl-L-hydroxyproline
4-Hydroxybenzaldehyde/3-Hydroxybenzaldehyde		Lysine /(3S,5S)-3,5-Diaminohexanoic acid_2	Valyl-Hydroxyproline
Kynurenine_2		(2R,3R)-3-Methylornithine_2	Valyl-Proline
5-Hydroxy-L-tryptophan_2		Pipecolic acid_2	Isomer 1 of Glycyl-Tyrosine
5-Hydroxyindoleacetaldehyde		(3S,5S)-3,5-Diaminohexanoic acid	5,6,7,8-Tetrahydromonapterin
5-Hydroxykynurenamine O-sulfate /3-Hydroxykynurenamine O-sulfate		5-Phosphooxy-L-lysine_2	6-(1'-Hydroxy-2'-oxopropyl)-tetrahydropterin
N-Acetylindoxyl		D-Lysopine_2	6-Carboxy-5,6,7,8-tetrahydropterin
Isomer 1 of Anthranilic acid		N2-Acetyl-L-Hydroxylysine_2	N3'-Acetyl-3'-Aminopropylcadaverine /N5-Acetyl-3'-Aminopropylcadaverine
Isomer 1 of N-formylkynurenine_2		Isomer 1 of 5-Aminopentanoic acid	5-Aminolevulinic acid
3,4-Dihydroxymandelic acid		Isomer 2 of (3S,5S)-3,5-Diaminohexanoic acid	Homoserine_2
2-Hydroxy-3-(4-hydroxyphenyl)propenoic acid		Dopamine	Histidinol
2-Hydroxyhepta-2,4-dienedioic acid		Phenethylamine	LL-2,6-Diaminoheptanedioic acid_2
4-Hydroxyphenylacetaldehyde		Serotonin	Isomer 1 of L-2-Amino-6-oxoheptanedioic acid_2
Cysteinyldopa_2		p-Octopamine	Aminoadipic acid_2
Hydroquinone		2,6-Dihydroxynicotinic acid	(2R,5S)-2,5-Diaminohexanoic acid_2
p-Hydroxyphenylacetylglycine_2		4-Amino-2-hydroxylamino-6-nitrotoluene	(3S)-3,6-Diaminohexanoic acid
Isomer 1 of 3-(3,4-Dihydroxyphenyl)pyruvic acid		3-Amino-4,7-dihydroxycoumarin	N-Acetyl-Cadaverine
Tyrosine_2		N-Acetyl-Dihydrofolic acid	N6-Acetyl-N6-hydroxy-L-lysine_2
Isoleucine/Alloisoleucine_2		Phenethylamine_2	N-Methyl-L-glutamic acid_2
Valine_2		Glycine_2	L-4-Hydroxyphenylglycine_2
5-Hydroxymethyluracil		2,8-Dihydroxyadenine	Tabtoxinine-beta-lactam_2
Guanidine		Aminoacrylic acid	Tyramine
1,2-Dehydrosalsolinol		5-Aminopentanal	2-Hydroxy-5-methylquinone
3,4-Dihydroxyphenylethanol		Serotonin_2	Isomer 1 of 2-Hydroxy-5-methylquinone
Diphenol glucuronide		2-Amino-3-carboxymuconate semialdehyde	5-[[(4,7-Dihydroxy-2-oxo-2H-1-benzopyran-3-yl)amino]carbonyl]-4-methyl-1H-pyrrole-3-carboxylic acid
FAPy-adenine		Isomer 1 of 4-(2-Aminophenyl)-2,4-dioxobutanoic acid	2-Hydroxy-2,4-pentadienoic acid
Isovanillic acid		Dopamine_2	2-Hydroxy-6-ketononatrienedioic acid
alpha-Cyano-4-hydroxycinnamic acid		5,6-Dihydroxyindole	trans-2,3-Dihydroxycinnamic acid
Isomer 2 of 2(N)-Methyl-norsalsolinol		N-Acetyl-3-Methoxytyramine	3-Hydroxybenzoic acid
Glutamic acid/L-4-Hydroxyglutamate semialdehyde		N-Acetyl-Dopamine	Adenine
Glutamic acid/L-4-Hydroxyglutamate semialdehyde_2		Leucine_2	Spermidine_2
Glutaminyl-Proline/Prolyl-Glutamine/Prolyl-Glutamine		2,6-Dihydroxynicotinic acid_2	N-Methylputrescine
4-Oxoproline		Symmetric dimethylarginine	5-Amino-4-imidazolecarboxyamide
4-Oxoproline_2		2(N)-Methyl-norsalsolinol	Adenine_2
Isomer 1 of 4,8-Dihydroxyquinoline		N6-beta-Aspartyl-Lysine	Deoxyadenosine
7-Cyano-7-carbaguanine		Pyrrolidine	Deoxyguanosine
Prolyl-Valine		Salsolinol 1-carboxylic acid	Guanine
Ornithine			Guanosine
Ornithine_2			5-Aminoimidazole
N-Methyl-D-aspartic acid			Cytidine
4-Aminobutyraldehyde			Thiamine acetic acid
Tyrosyl-Aspartic acid			Isomer 1 of N-Formyl-4-amino-5-aminomethyl-2-methylpyrimidine
Prolyl-Leucine			N-Methylputrescine_2
Prolyl-Glutamine			4-(2-Amino-3-hydroxyphenyl)-2,4-dioxobutanoic acid
4-Hydroxyaniline			5-Hydroxy-N-formylkynurenine_2
2-Amino-2-methyl-1,3-propanediol			6-Hydroxykynurenic acid
(2R,4S)-2,4-Diaminopentanoic acid			7,8-Dihydroxykynurenic acid
3-Mercaptolactate-cysteine disulfide			Anthranilic acid
Valyl-Glutamic acid			Formyl-5-hydroxykynurenamine
Prolyl-Gamma-glutamic acid			N-Acetyl-Formyl-5-hydroxykynurenamine/N2-Acetyl-L-Kynurenine
Valyl-Lysine			N2-Acetyl-5'-Hydroxykynurenine_2
N-Hydroxy-L-isoleucine			Isomer 1 of 5-Hydroxy-L-tryptophan_2
Gly-tyr-ala			Isomer 1 of Anthranilic acid
			3,4-Dihydroxyphenylacetic acid/4-Hydroxymandelic acid
			Phenol
			Tyramine_2
			2-Carboxy-2,3-dihydro-5,6-dihydroxyindole
			2-Hydroxy-3-(4-hydroxyphenyl)propenoic acid
			Cysteinyldopa_2
			Dopachrome_2
			N-Acetyl-3,4-Dihydroxy-L-phenylalanine_2
			N-Acetyl-Tyramine
			4-Hydroxybenzoic acid
			Homogentisic acid
			Isoleucine/Alloisoleucine_2
			Thiamine acetic acid_2
			2,4-Dihydroxybenzoic acid
			6-Methyladenine
			3,4-Dihydroxyphenylethanol
			4-Hydroxyhippuric acid
			Dehydrospermidine
			N2-Methylguanine
			Isomer 1 of 2(N)-Methyl-norsalsolinol
			Isomer 2 of 2(N)-Methyl-norsalsolinol

## Sheet: Comparison 3
Baseline differences further changed in ePNEC upon HDM challenge
UP-REGULATED			DOWN-REGULATED
ePNEC vs HBEC only	ePNEC + HDM vs ePNEC only	Intersection	ePNEC vs HBEC only	ePNEC + HDM vs ePNEC only	Intersection
2-Phenylglycine	2-Aminobutyric acid/2-Aminoisobutyric acid/3-Aminoisobutyric acid	Alanine	Cetoniacytone B	gamma-Aminobutyric acid	S-Adenosyl-L-homocysteine
3-methyl-Histidine	5-Hydroxylysine	Asparagine	Aminoadipic acid	5-Hydroxylysine	5-Hydroxy-N-formylkynurenine
Glutamic acid/L-4-Hydroxyglutamate semialdehyde	Homoarginine	1-Methylhistidine	Homoserine	N2-Acetyl-L-Lysine	O-Succinyl-L-homoserine
Homocystine	Homocitrulline	Alanine_2	Isoleucine/Alloisoleucine	Allysine	Isomer 1 of 5-Hydroxylysine
Homoserine	N2-Acetyl-L-Lysine	Allocystathionine	LL-2,6-Diaminoheptanedioic acid	Lipoyllysine	Agmatine
Isoleucine/Alloisoleucine	5-Phosphooxy-L-lysine	Alloisoleucine	(2R,5S)-2,5-Diaminohexanoic acid	N(alpha)-Acetyl-L-2,4-diaminobutyric acid	N-Acetylputrescine
Kynurenine	L-Allothreonine	Arginine	(2S,5S)-trans-Carboxymethylproline	N-Acetyl-L-Cystine	(1E,3E)-4-Hydroxybuta-1,3-diene-1,2,4-tricarboxylic acid
LL-2,6-Diaminoheptanedioic acid	L-Pyridosine	Asparagine_2	4-Hydroxy-4-methylglutamic acid	N2-Succinyl-L-ornithine	S-Adenosyl-L-homocysteine_2
Methionine	N(gamma)-Acetyldiaminobutyric acid	Aspartic acid	4-Hydroxy-L-glutamic acid	N6-Hydroxy-L-lysine	O-Succinyl-L-homoserine_2
N6-Acetyl-Lysine	N-Acetyl-L-Cystine	Citrulline	4-Methylene-L-glutamic acid	beta-Alanyl-Lysine	Isoleucyl-Lysine
O-Acetyl-L-serine	N2-Acetyl-L-Hydroxylysine	Cystathionine /Allocystathionine /Allocystathionine	5-Methoxytryptophan	gamma-Glutamylvaline	L-alpha-Aspartyl-L-hydroxyproline
Ornithine	N4-Acetyl-(2R,4S)-2,4-Diaminopentanoic acid	Cystine	Cysteinyldopa	gamma-L-Glutamyl-L-2-aminobutyric acid	4-Aminobenzoic acid
Phenylalanine	Isomer 1 of O-Methyl-L-threonine	Glutamine	Dopachrome	Isomer 1 of Histidine	1,3-Diaminopropane
Saccharopine	Isomer 1 of Proline	Glycine	Gamma-Aminobutyryl-lysine	Isomer 1 of Lysine	5-Aminopentanoic acid
Threonine	Spermine	Histidine	L-2-Amino-6-oxoheptanedioic acid	Isomer 1 of N(6)-Methyllysine	5-Aminopentanamide
Tryptophan	4-Guanidinobutanoic acid	Hydroxyproline	L-4-Hydroxyphenylglycine	Isomer 1 of O-Methyl-L-threonine	Isomer 1 of 5-Hydroxylysine_2
Tyrosine	Isomer 1 of Proline_2	Lysine /(3S,5S)-3,5-Diaminohexanoic acid	N-Acetyl-3,4-Dihydroxy-L-phenylalanine	Isomer 1 of Proline	3,4-Dihydroxybenzoic acid
Valine	Carbapenem biosynthesis intermediate 3	Methionine Sulfoxide	N-Acetyl-N-(L-Arginino)succinic acid	4-Carboxy-2-hydroxy-6-methoxy-6-oxohexa-2,4-dienoic acid	3-Hydroxybenzoic acid
cis-4-Hydroxy-D-proline	2-Aminobutyric acid/2-Aminoisobutyric acid/3-Aminoisobutyric acid_2	Pipecolic acid	N-Ethylglycine	Gallic acid	2,5-Dihydroxybenzoic acid /Protocatechuic acid /3,4-Dihydroxybenzoic acid
gamma-Glutamylglutamic acid	N-Acetyl-L-Cystine_2	Proline	N-Methyl-L-glutamic acid	Putrescine	1,3-Diaminopropane_2
(2R,4S)-2,4-Diaminopentanoic acid	Asparaginyl-Asparagine	Serine	N-Succinyl-LL-2,6-diaminoheptanedioic acid	4-(L-gamma-Glutamylamino)butanoic acid	Agmatine_2
2-Amino-4-chloro-4-pentenoic acid	Aspartyl-Isoleucine	(2R,3R)-3-Methylornithine	N2-Acetyl-5'-Hydroxykynurenine	N2-Succinyl-L-ornithine_2	Thymine
2-Amino-5-oxohexanoic acid/6-Amino-2-oxohexanoic acid	Gamma-glutamyl-ornithine	3,4-Dihydroxy-L-phenylalanine	N6-Acetyl-N6-hydroxy-L-lysine	Isomer 1 of Proline_2	N-Formyl-4-amino-5-aminomethyl-2-methylpyrimidine
3-Mercaptolactate-cysteine disulfide	Hydroxyprolyl-Proline	3-Amino-2-piperidone	Tabtoxinine-beta-lactam	beta-Alanyl-Lysine_2	4-Hydroxy-3-methylbenzoic acid
3-Nitrotyrosine	L-beta-aspartyl-L-glycine	3-Phenylpropionylglycine	Isomer 1 of 4-Hydroxy-4-methylglutamic acid	Dapdiamide A	5-Hydroxy-N-formylkynurenine_2
4-Chloro-L-lysine	Prolyl-Hydroxyproline	Asymmetric dimethylarginine	Isomer 1 of 4-Methylene-L-glutamic acid	Benzene-1,2,4-triol	Anthranilic acid
4-Hydroxy-4-methylglutamic acid	Tyrosyl-Alanine	Cysteine	Isomer 1 of 5-Hydroxy-L-tryptophan	N-Hydroxy-L-isoleucine	Isomer 1 of 3-Hydroxyanthranilic acid
4-Hydroxy-L-glutamic acid	Isomer 1 of Alanyl-Proline	D-Lysopine	Isomer 1 of L-2-Amino-6-oxoheptanedioic acid	N-Acetyl-L-Cystine_2	2,5-Dihydroxybenzoic acid /Protocatechuic acid /3,4-Dihydroxybenzoic acid_2
4-Oxoproline	Isomer 1 of Lysyl-Alanine	DL-2-Aminooctanoic acid	4-Aminocatechol/Aminohydroquinone	gamma-L-Glutamyl-L-2-aminobutyric acid_2	Pyridoxamine
5-Hydroxy-L-tryptophan	7-Carboxy-7-carbaguanine	Dityrosine	Dihydrophloroglucinol	Seryl-Tyrosine	Pyridoxamine_2
5-Hydroxyectoine	Diethanolamine	Hydroxyethyl glycine	Spermidine	Cysteinyl-Hydroxyproline	6-Dimethylaminopurine
5-Hydroxykynurenine	Ethanolamine	L-Norleucine	Isomer 1 of N-Acetylputrescine	Cysteinyl-Valine	7-Methyladenine
5-Methoxytryptophan	N-Methylethanolamine phosphate	Leucine	N-Acetyl-N-(L-Arginino)succinic acid_2	Dapdiamide A_2	chondroitin sulfate E (GalNAc4,6diS-GlcA) proteoglycan
Gamma-Aminobutyryl-lysine	(R)-1-Aminopropan-2-ol	N-Acetyl-L-Asparagine	2,3-Dihydroxybenzoic acid	Glutaminyl-Methionine
L-4-Hydroxyphenylglycine	L-Allothreonine_2	N-Acetyl-N(omega)-Hydroxyarginine	3-Aminopropanal	Tyrosyl-Hydroxyproline
L-Allysine	N(gamma)-Acetyldiaminobutyric acid_2	N5-Acetyl-L-Ornithine	3-Amino-4-hydroxybenzoic acid	Isomer 1 of Lysyl-Alanine
L-Glutamate 5-semialdehyde	Histamine	O-Methyl-L-threonine	4-Hydroxy-4-methylglutamic acid_2	Isomer 1 of Tyrosyl-Glycine
L-Homophenylalanine	5-Hydroxylysine_2	gamma-Glutamyllysine	4-Methylene-L-glutamic acid_2	N-Acetyl-Tetrahydrobiopterin
L-beta-Ethynylserine	N2-Acetyl-L-Lysine_2	Isomer 1 of 3-Cyano-L-alanine	Isomer 1 of 4-Hydroxy-4-methylglutamic acid_2	Ethanolamine
L-erythro-4-Hydroxyglutamic acid	5-Phosphooxy-L-lysine_2	Isomer 1 of Aspartic acid	Isomer 1 of 4-Methylene-L-glutamic acid_2	N(alpha)-Acetyl-L-2,4-diaminobutyric acid_2
L-threo-3-Methylaspartic acid	N2-Acetyl-L-Hydroxylysine_2	Isomer 2 of Aspartic acid	(2S,5S)-trans-Carboxymethylproline_2	Histamine
N(6)-Methyllysine	Isomer 2 of 5-Aminopentanoic acid	3-O-Methylgallic acid	4-Chloroaniline	Isomer 1 of Histidine_2
N-Acetyl-3,4-Dihydroxy-L-phenylalanine	Dopamine	Hydroxyproline_2	N-Hydroxy-L-phenylalanine	Isomer 1 of Lysine_2
N-Acetyl-L-Tyrosine	Histamine_2	Proline_2	1,2-Dihydroxy-5-(methylthio)pent-1-en-3-one	5-Hydroxylysine_2
N2-Acetyl-5'-Hydroxykynurenine	Phenethylamine	2-Oxo-4-hydroxy-5-aminovaleric acid	Dehydroalanine	N2-Acetyl-L-Lysine_2
Nopaline	p-Octopamine	N-Acetyl-N(omega)-Hydroxyarginine_2	Alanyl-Aspartic acid/Glycyl-Glutamic acid	N6-Hydroxy-L-lysine_2
S-Glutathionyl-L-cysteine /Cysteineglutathione disulfide	2,6-Dihydroxynicotinic acid	Arginine_2	Alanyl-Cysteine /Cysteinyl-Alanine	Isomer 1 of (3S,5S)-3,5-Diaminohexanoic acid
Tabtoxinine-beta-lactam	Phenethylamine_2	Aspartic acid_2	Alanyl-Phenylalanine	Dopamine
Tyrosinamide	Taurine	Citrulline_2	Alanyl-Proline	Histamine_2
p-Hydroxyphenylacetylglycine	Deoxycytidine	Glutamine_2	Alanyl-Valine	Hypotaurine
Isomer 1 of 3-Phenylpropionylglycine	N2'-Acetyl-3'-Hydroxykynurenamine	N5-Acetyl-L-Ornithine_2	Arginyl-Arginine	gamma-Aminobutyric acid_2
Isomer 1 of 5-Hydroxy-L-tryptophan	Isomer 1 of 4-(2-Aminophenyl)-2,4-dioxobutanoic acid	Isomer 1 of Aspartic acid_2	Arginyl-Histidine	Gallic acid_2
Isomer 1 of Homoserine	Dopamine_2	Isomer 2 of Aspartic acid_2	Asparaginyl-Alanine	Putrescine_2
Isomer 1 of N-Acetyl-3,4-Dihydroxy-L-phenylalanine	Homovanillic acid	Catechol	Asparaginyl-Isoleucine	Maltol/Pyrogallol
Isomer 1 of N-formylkynurenine	5,6-Dihydroxyindole	gamma-Amino-gamma-cyanobutanoic acid	Asparaginyl-Tyrosine	Adenosine
Isomer 1 of Pipecolic acid	2,6-Dihydroxynicotinic acid_2	Isomer 1 of 3-Cyano-L-alanine_2	Aspartyl-Tyrosine	Xanthine
Isomer 2 of N(6)-Methyllysine	Symmetric dimethylarginine	Isomer 1 of gamma-Amino-gamma-cyanobutanoic acid	Glutaminyl-lysine /Lysyl-Glutamine	Beta-Alanine
4-Hydroxyaniline	Argininic acid	Cystine_2	Glutamyl-Alanine	Cytosine
Vanillic acid	Epsilon-(gamma-Glutamyl)-Lysine	Methionine Sulfoxide_2	Gly-Norvaline	Uracil
Dihydrophloroglucinol	Pyrrolidine	Arginyl-Glycine	Glycyl-Glutamic acid	Hypotaurine_2
Spermidine		Glutamyl-Isoleucine	Glycyl-Leucine	4-Amino-5-aminomethyl-2-methylpyrimidine
cis-4-Hydroxy-D-proline_2		Glycyl-Histidine	Glycyl-Methionine	3-Hydroxybenzaldehyde
2-Oxoarginine		Leucyl-Glutamic acid	Glycyl-Phenylalanine	2-Aminomuconic acid
4-Aminobutyraldehyde		Phenylalanyl-Aspartic acid	Glycyl-Tyrosine	4,6-Dihydroxyquinoline
4-Guanidinobutanal		Seryl-Methionine	Glycyl-Valine	Dopamine_2
4-Oxoproline_2		Cystathionine /Allocystathionine /Allocystathionine_2	Histidinyl-Arginine	3,4-Dihydroxyphenylethyleneglycol
L-Glutamate 5-semialdehyde_2		N-Methyl-Glycine	Histidinyl-Isoleucine /Leucyl-Histidine	3-Hydroxy-2-methylpyridine-5-carboxylic acid
L-erythro-4-Hydroxyglutamic acid_2		Serine_2	Histidinyl-Phenylalanine	7-Methylguanine
Nopaline_2		Cysteine_2	Histidinyl-Serine	1,2-Dehydrosalsolinol
Isomer 3 of N-Acetylputrescine		1-Methylhistidine_2	Histidinyl-Threonine	5-Hydroxydopamine
Glutamic acid/L-4-Hydroxyglutamate semialdehyde_2		Histidine_2	Histidinyl-Tyrosine	FAPy-adenine
Ornithine_2		Lysine /(3S,5S)-3,5-Diaminohexanoic acid_2	Isoleucyl-Glutamic acid	N-Carboxyethyl-g-aminobutyric acid
2,3-Dihydroxybenzoic acid		(2R,3R)-3-Methylornithine_2	Isoleucyl-Glycine	Pyrocatechol sulfate
3-Hydroxy-cis,cis-muconic acid		Pipecolic acid_2	Isoleucyl-Proline	Pyrrolidine
Resorcinol		(3S,5S)-3,5-Diaminohexanoic acid	Leucyl-Histidine
Pantothenic acid		D-Lysopine_2	Leucyl-Proline
3-Amino-4-hydroxybenzoic acid		Isomer 1 of 5-Aminopentanoic acid	Lysyl-Asparagine /Asparaginyl-Lysine
2-Amino-4-chloro-4-pentenoic acid_2		Isomer 2 of (3S,5S)-3,5-Diaminohexanoic acid	Lysyl-Leucine /Leucyl-Lysine
2-[(2-Aminoethylcarbamoyl)methyl]-2-hydroxybutanedioic acid		Serotonin	Lysyl-Lysine
4-Chloro-L-lysine_2		4-Amino-2-hydroxylamino-6-nitrotoluene	Lysyl-Proline
L-beta-Ethynylserine_2		3-Amino-4,7-dihydroxycoumarin	Lysyl-Threonine
4-Hydroxy-4-methylglutamic acid_2		N-Acetyl-Dihydrofolic acid	Phenylalanyl-Serine
2-Hydroxymuconate semialdehyde		Glycine_2	Seryl-Glycine
4-Chloroaniline		Uric acid	Seryl-Isoleucine
cis,cis-4-Hydroxymuconic semialdehyde		2,8-Dihydroxyadenine	Seryl-Valine
(E)-4-Hydroxyphenylacetaldehyde oxime		Aminoacrylic acid	Tyrosyl-Aspartic acid
N-Hydroxy-L-phenylalanine		5-Aminopentanal	Tyrosyl-Phenylalanine
N-Hydroxy-L-tyrosine		5-Hydroxyindoleacetic acid	Valyl-Alanine
Homocystine_2		Serotonin_2	Valyl-Glycine/N-Acetyl-ornithine
Methionine_2		2-Amino-3-carboxymuconate semialdehyde	Valyl-Valine
O-Acetyl-L-serine_2		Formyl-5-hydroxykynurenamine O-glucuronide	Gly-tyr-ala
1,2-Dihydroxy-5-(methylthio)pent-1-en-3-one		N3-Acetyl-5'-Hydroxykynurenamine	Hydroxyprolyl-Gamma-glutamic acid
1-Aminocyclopropane-1-carboxylic acid		3,4-Dihydroxy-L-phenylalanine_2	Isoleucyl-Hydroxyproline
S-Glutathionyl-L-cysteine /Cysteineglutathione disulfide_2		N-Acetyl-3-Methoxytyramine	Valyl-Hydroxyproline
Desaminotyrosine/3-(3-Hydroxyphenyl)propionic acid		N-Acetyl-Dopamine	Valyl-Proline
Alanyl-Alanine		Leucine_2	Isomer 1 of Glycyl-Tyrosine
Alanyl-Aspartic acid/Glycyl-Glutamic acid		2(N)-Methyl-norsalsolinol	Isomer 1 of Isoleucyl-Alanine
Alanyl-Cysteine /Cysteinyl-Alanine		N6-beta-Aspartyl-Lysine	5,6,7,8-Tetrahydromonapterin
Alanyl-Glutamine		Salsolinol 1-carboxylic acid	6-(1'-Hydroxy-2'-oxopropyl)-tetrahydropterin
Alanyl-Glycine			6-Carboxy-5,6,7,8-tetrahydropterin
Alanyl-Histidine			N3'-Acetyl-3'-Aminopropylcadaverine /N5-Acetyl-3'-Aminopropylcadaverine
Alanyl-Leucine			5-Aminolevulinic acid
Alanyl-Phenylalanine			Homoserine_2
Alanyl-Proline			Histidinol
Alanyl-Threonine/Threoninyl-Alanine			LL-2,6-Diaminoheptanedioic acid_2
Alanyl-Valine			L-2-Amino-6-oxoheptanedioic acid_2
Arginyl-Arginine			N-Succinyl-LL-2,6-diaminoheptanedioic acid_2
Arginyl-Histidine			Isomer 1 of L-2-Amino-6-oxoheptanedioic acid_2
Asparaginyl-Isoleucine			Aminoadipic acid_2
Asparaginyl-Leucine			(2R,5S)-2,5-Diaminohexanoic acid_2
Asparaginyl-Phenylalanine			(3S)-3,6-Diaminohexanoic acid
Asparaginyl-Tyrosine			N-Acetyl-Cadaverine
Asparaginyl-Valine			N6-Acetyl-N6-hydroxy-L-lysine_2
Aspartyl-Glycine			N-Methyl-L-glutamic acid_2
Aspartyl-Leucine			L-4-Hydroxyphenylglycine_2
Aspartyl-Methionine			Tabtoxinine-beta-lactam_2
Aspartyl-Phenylalanine			Tyramine
Aspartyl-Proline			2-Hydroxy-5-methylquinone
Aspartyl-Threonine			Isomer 1 of 2-Hydroxy-5-methylquinone
Aspartyl-Tyrosine			5-[[(4,7-Dihydroxy-2-oxo-2H-1-benzopyran-3-yl)amino]carbonyl]-4-methyl-1H-pyrrole-3-carboxylic acid
Aspartyl-Valine			2-Hydroxy-2,4-pentadienoic acid
Cysteinyl-Serine			2-Hydroxy-6-ketononatrienedioic acid
Glutaminyl-lysine /Lysyl-Glutamine			trans-2,3-Dihydroxycinnamic acid
Glutamyl-Alanine			2,3-Dihydroxybenzoic acid_2
Glutamyl-Leucine			Adenine
Glutamyl-Valine/Isoleucyl-Aspartic acid			Spermidine_2
Gly-Norvaline			N-Methylputrescine
Glycyl-Alanine			5-Amino-4-imidazolecarboxyamide
Glycyl-Asparagine			Adenine_2
Glycyl-Glutamic acid			Deoxyadenosine
Glycyl-Leucine			Deoxyguanosine
Glycyl-Lysine			Guanine
Glycyl-Methionine			Guanosine
Glycyl-Phenylalanine			5-Aminoimidazole
Glycyl-Proline			Cytidine
Glycyl-Tryptophan			Thiamine acetic acid
Glycyl-Tyrosine			Isomer 1 of N-Formyl-4-amino-5-aminomethyl-2-methylpyrimidine
Glycyl-Valine			N-Methylputrescine_2
Histidinyl-Alanine			3-Hydroxyanthranilic acid
Histidinyl-Arginine			4-(2-Amino-3-hydroxyphenyl)-2,4-dioxobutanoic acid
Histidinyl-Glutamine			4-(2-Amino-5-hydroxyphenyl)-2,4-dioxobutanoic acid
Histidinyl-Glycine			6-Hydroxykynurenic acid
Histidinyl-Isoleucine /Leucyl-Histidine			7,8-Dihydroxykynurenic acid
Histidinyl-Lysine			Formyl-5-hydroxykynurenamine
Histidinyl-Phenylalanine			N-Acetyl-Formyl-5-hydroxykynurenamine/N2-Acetyl-L-Kynurenine
Histidinyl-Proline			N2-Acetyl-5'-Hydroxykynurenine_2
Histidinyl-Serine			Isomer 1 of 5-Hydroxy-L-tryptophan_2
Histidinyl-Threonine			Isomer 1 of Anthranilic acid
Histidinyl-Tyrosine			3,4-Dihydroxyphenylacetic acid/4-Hydroxymandelic acid
Isoleucyl-Alanine			3-Hydroxyphenylacetic acid
Isoleucyl-Asparagine			4-Hydroxyphenylacetic acid
Isoleucyl-Aspartic acid			Phenol
Isoleucyl-Glutamic acid			Tyramine_2
Isoleucyl-Glutamine			2-Carboxy-2,3-dihydro-5,6-dihydroxyindole
Isoleucyl-Leucine			2-Hydroxy-3-(4-hydroxyphenyl)propenoic acid
Isoleucyl-Proline			Cysteinyldopa_2
Isoleucyl-Serine			Dopachrome_2
Isoleucyl-Threonine			N-Acetyl-3,4-Dihydroxy-L-phenylalanine_2
Leucyl-Alanine			N-Acetyl-Tyramine
Leucyl-Asparagine			4-Hydroxybenzoic acid
Leucyl-Aspartic acid			Homogentisic acid
Leucyl-Glutamine			Isoleucine/Alloisoleucine_2
Leucyl-Glycine			Pyridoxal
Leucyl-Histidine			Pyridoxal_2
Leucyl-Lysine			Thiamine acetic acid_2
Leucyl-Proline			2-Hydroxy-cis-hex-2,4-dienoic acid
Leucyl-Threonine			2,4-Dihydroxybenzoic acid
Leucyl-Tyrosine			2,6-Dihydroxybenzoic acid
Leucyl-Valine/Valyl-Isoleucine			6-Methyladenine
Lysyl-Alanine			Isoxanthopterin
Lysyl-Asparagine /Asparaginyl-Lysine			Salicyluric acid
Lysyl-Aspartic acid			Sotolone
Lysyl-Glutamic acid			1-(3-Aminopropyl)-4-aminobutanal
Lysyl-Glycine			3,4-Dihydroxyphenylethanol
Lysyl-Histidine			4-Hydroxyhippuric acid
Lysyl-Leucine /Leucyl-Lysine			Dehydrospermidine
Lysyl-Lysine			N2-Methylguanine
Lysyl-Methionine /Methionyl-Lysine			Isomer 1 of 2(N)-Methyl-norsalsolinol
Lysyl-Proline			Isomer 2 of 2(N)-Methyl-norsalsolinol
Lysyl-Serine
Lysyl-Threonine
Lysyl-Tyrosine
Lysyl-Valine
Methionyl-Alanine
Phenylalanyl-Alanine
Phenylalanyl-Glutamic acid
Phenylalanyl-Lysine
Phenylalanyl-Proline
Phenylalanyl-Serine
Phenylalanyl-Valine
Prolyl-Alanine
Prolyl-Aspartic acid
Prolyl-Glutamic acid
Prolyl-Glutamine
Prolyl-Glycine
Prolyl-Leucine
Prolyl-Lysine
Prolyl-Proline
Prolyl-Serine
Prolyl-Tyrosine
Prolyl-Valine
Seryl-Alanine
Seryl-Glutamic acid
Seryl-Glycine
Seryl-Isoleucine
Seryl-Lysine
Seryl-Proline
Seryl-Serine
Seryl-Valine
Threoninyl-Histidine
Threoninyl-Leucine
Threoninyl-Phenylalanine
Threoninyl-Proline
Tyrosyl-Aspartic acid
Tyrosyl-Glutamic acid
Tyrosyl-Glycine
Tyrosyl-Histidine
Tyrosyl-Leucine
Tyrosyl-Phenylalanine
Tyrosyl-Threonine
Tyrosyl-Tyrosine
Tyrosyl-Valine
Valyl-Alanine
Valyl-Aspartic acid
Valyl-Glutamic acid
Valyl-Glutamine
Valyl-Glycine/N-Acetyl-ornithine
Valyl-Leucine
Valyl-Lysine
Valyl-Serine
Valyl-Threonine
Valyl-Valine
seryl-Phenylalanine
Cysteinyl-Proline
Gly-tyr-ala
Glycyl-Gamma-glutamic acid
Glycyl-Serine
Hydroxyprolyl-Gamma-glutamic acid
Hydroxyprolyl-Hydroxyproline
Isoleucyl-Hydroxyproline
L-Cysteinylglycine disulfide
Methionyl-Serine
Valyl-Hydroxyproline
Valyl-Proline
gamma-Glutamyl-Proline
4-Amino-4-deoxychorismic acid
6-(1'-Hydroxy-2'-oxopropyl)-tetrahydropterin
6-Carboxy-5,6,7,8-tetrahydropterin
7,8-Dihydrobiopterin
7,8-Dihydroxanthopterin
7-Cyano-7-carbaguanine
N-[(7,8-Dihydropterin-6-yl)methyl]-4-(beta-D-ribofuranosyl)aniline 5'-phosphate
Pyrimidodiazepine
Isomer 1 of 7-Cyano-7-carbaguanine
D-Galactosamine
D-Galactosamine 6-phosphate
Glutathionylspermidine
N3'-Acetyl-3'-Aminopropylcadaverine /N5-Acetyl-3'-Aminopropylcadaverine
N5-Acetyl-3'-Aminopropylcadaverine
Homoserine_2
Threonine_2
Tryptophan_2
5-Hydroxyectoine_2
Isomer 1 of Homoserine_2
L-threo-3-Methylaspartic acid_2
3-methyl-Histidine_2
Urocanic acid
LL-2,6-Diaminoheptanedioic acid_2
N6-Acetyl-Lysine_2
Saccharopine_2
(S)-5-Amino-3-oxohexanoic acid
2-Amino-5-oxohexanoic acid/6-Amino-2-oxohexanoic acid_2
L-Allysine_2
Isomer 1 of Pipecolic acid_2
4-Hydroxyphenylglyoxylic acid
L-4-Hydroxyphenylglycine_2
Tabtoxinine-beta-lactam_2
3-Methylsalicylaldehyde
Tyramine
L-Noradrenaline
5-[[(4,7-Dihydroxy-2-oxo-2H-1-benzopyran-3-yl)amino]carbonyl]-4-methyl-1H-pyrrole-3-carboxylic acid
Phenylalanine_2
2-Hydroxy-6-ketononatrienedioic acid
2-Hydroxy-6-oxonona-2,4-diene-1,9-dioic acid
Ephedrine
N-Acetyl-Vanillylamine
trans-2,3-Dihydroxycinnamic acid
L-Homophenylalanine_2
4-Hydroxyphenylglyoxylic acid_2
2,3-Dihydroxybenzoic acid_2
Spermidine_2
N-Methylputrescine
5-Amino-4-imidazolecarboxyamide
Deoxyadenosine
Deoxyguanosine
Guanine
Guanosine
Hypoxanthine
5-Aminoimidazole
Cytidine
2-Hydroxyethylenedicarboxylic acid
1-Amino-1-deoxy-scyllo-inositol
Thiamine acetic acid
Isomer 1 of N-Formyl-4-amino-5-aminomethyl-2-methylpyrimidine
3-Hydroxybenzyl alcohol
4-Hydroxybenzaldehyde/3-Hydroxybenzaldehyde
4-Hydroxy-3-methylbenzaldehyde
N-Methylputrescine_2
2-Aminophenol
3-Hydroxyanthranilic acid
Kynurenine_2
2,3-Dihydroxyindole
4,8-Dihydroxyquinoline
4-(2-Amino-3-hydroxyphenyl)-2,4-dioxobutanoic acid
4-(2-Amino-5-hydroxyphenyl)-2,4-dioxobutanoic acid
5-(2'-Carboxyethyl)-4,6-dihydroxypicolinic acid
5-Hydroxy-L-tryptophan_2
5-Hydroxyindoleacetaldehyde
5-Hydroxykynurenamine /3-Hydroxykynurenamine
5-Hydroxykynurenamine O-sulfate /3-Hydroxykynurenamine O-sulfate
5-Hydroxykynurenine_2
7,8-Dihydroxykynurenic acid
Formyl-5-hydroxykynurenamine
Indoxyl
N-Acetyl-Formyl-5-hydroxykynurenamine/N2-Acetyl-L-Kynurenine
N-Acetylindoxyl
N2-Acetyl-5'-Hydroxykynurenine_2
Isomer 1 of 4,8-Dihydroxyquinoline
Isomer 1 of 5-Hydroxy-L-tryptophan_2
Isomer 1 of Anthranilic acid
Isomer 1 of N-formylkynurenine_2
Isomer 1 of N2'-Acetyl-3'-Hydroxykynurenamine
Isomer 2 of 5-Hydroxyindoleacetic acid
3,4-Dihydroxymandelic acid
3,4-Dihydroxyphenylacetic acid/4-Hydroxymandelic acid
3-Hydroxyphenylacetic acid
4-Hydroxyphenylacetic acid
Tyramine_2
2-Carboxy-2,3-dihydro-5,6-dihydroxyindole
2-Hydroxy-3-(4-hydroxyphenyl)propenoic acid
2-Hydroxyhepta-2,4-dienedioic acid
3,4-Dihydroxyphenylacetaldehyde
3-(3,4-Dihydroxyphenyl)pyruvic acid
3-Methoxy-4-hydroxyphenylacetaldehyde/Desaminotyrosine/3-(3-Hydroxyphenyl)propionic acid
4-Hydroxyphenylacetaldehyde
Gentisate aldehyde
Hydroquinone
L-Noradrenaline_2
N-Acetyl-3,4-Dihydroxy-L-phenylalanine_2
N-Acetyl-L-Noradrenaline
p-Hydroxyphenylacetylglycine_2
Isomer 1 of 3-(3,4-Dihydroxyphenyl)pyruvic acid
Isomer 1 of N-Acetyl-3,4-Dihydroxy-L-phenylalanine_2
3-(4-Hydroxyphenyl)lactic acid
4-Coumaric acid
Homogentisic acid
Tyrosine_2
3-(4-Hydroxyphenyl)pyruvic acid
N-Acetyl-L-Tyrosine_2
Isoleucine/Alloisoleucine_2
Valine_2
Pyridoxine
Pantothenic acid_2
Pyridoxine_2
Thiamine acetic acid_2
4-Methylcatechol
2,4-Dihydroxybenzoic acid
2,6-Dihydroxybenzoic acid
5-Hydroxymethyluracil
Guanidine
Kojic acid
Salicyluric acid
2-Amino-2-methyl-1,3-propanediol
3,4-Dihydroxyphenylacetone
3-Hydroxyphenylpyruvic acid
5-(3',4'-Dihydroxyphenyl)-gamma-valerolactone
Dehydrospermidine
Diphenol glucuronide
Isovanillic acid
L-beta-aspartyl-L-threonine
Vanilpyruvic acid
alpha-Cyano-4-hydroxycinnamic acid
gamma-Glutamyl-Phenylalanine/Phenylalanyl-Glutamic acid
Isomer 1 of 1-(3-Aminopropyl)-4-aminobutanal
Isomer 2 of 1-(3-Aminopropyl)-4-aminobutanal
Isomer 2 of 2(N)-Methyl-norsalsolinol
Isomer 3 of 1-(3-Aminopropyl)-4-aminobutanal

## Sheet: Hypergeometric test
Supplementary data for Table 1
Comparison	Direction	Universe (N)	Set A size (K)	Set B size (n)	Overlap (k)	Hypergeometric p-value
Cell type differences maintained after HDM stimulation
ePNEC vs HBEC ∩ ePNEC + HDM vs HBEC + HDM	Up/Up	791	486	386	368	7.00 x 10-93
ePNEC vs HBEC ∩ ePNEC + HDM vs HBEC + HDM	Down/Down	791	139	107	81	2.85 x 10-49
Shared and divergent HDM responses
ePNEC + HDM vs ePNEC ∩ HBEC + HDM vs HBEC	Up/Up	791	252	159	118	1.76 x 10-35
ePNEC + HDM vs ePNEC ∩ HBEC + HDM vs HBEC	Down/Down	791	212	68	57	5.80 x 10-25
Baseline differences further changed in ePNEC upon HDM challenge
ePNEC vs HBEC ∩ ePNEC + HDM vs ePNEC	Up/Up	791	486	159	99	7.81 x 10-9
ePNEC vs HBEC ∩ ePNEC + HDM vs ePNEC	Down/Down	791	212	107	33	0.1841
