# Supplementary material for: Untargeted Metabolomics of Human Airway Epithelium Reveals Neuroactive Signatures Linked to Pulmonary Neuroendocrine Cell Enrichment and Allergen Exposure
Source: Metabolites. 2026 Feb 17;16(2):137. doi: 10.3390/metabo16020137 (PMC12942826; doi:10.3390/metabo16020137)
Supplement: Supplementary file 1 [file metabolites-16-00137-s001.zip › Table S4_Metabolite super classification for Fig. 3A.xlsx]

## Sheet: Sheet1
KEGG classification	Number of metabolites	Categorization into super classes
Acarbose and validamycin biosynthesis	4	Secondary & Microbial Pathways
Amino Acids & Derivatives	156	Core Amino Acids
Aminobenzoate degradation	10	Xyenobiotics & Environment
Arginine and proline metabolism	25	Core Amino Acids
Arginine biosynthesis	10	Core Amino Acids
Benzoate degradation	4	Xyenobiotics & Environment
beta-Alanine metabolism	3	Core Amino Acids
Biosynthesis of various antibiotics	2	Secondary & Microbial Pathways
Biosynthesis of various other secondary metabolites	7	Secondary & Microbial Pathways
C5-Branched dibasic acid metabolism	5	Carbohydrates & Energy
Carbapenem biosynthesis	2	Secondary & Microbial Pathways
Chlorocyclohexane and chlorobenzene degradation	6	Xyenobiotics & Environment
Cyanoamino acid metabolism	9	Core Amino Acids
Cysteine and methionine metabolism	14	Core Amino Acids
Degradation of flavonoids	1	Xyenobiotics & Environment
Dipeptides & Tripeptides	196	Peptides
Folate biosynthesis	15	Nucleotides, Vitamins & Cofactors
Galactose metabolism	2	Carbohydrates & Energy
Glutathione metabolism	4	Lipids & Redox
Glycerophospholipid metabolism	3	Lipids & Redox
Glycine, serine and threonine metabolism	17	Core Amino Acids
Glyoxylate and dicarboxylate metabolism	1	Carbohydrates & Energy
Histidine metabolism	10	Core Amino Acids
Lysine biosynthesis	7	Core Amino Acids
Lysine degradation	28	Core Amino Acids
Metabolism of xenobiotics by cytochrome P450	1	Xyenobiotics & Environment
Methane metabolism	1	Xyenobiotics & Environment
Monobactam biosynthesis	4	Secondary & Microbial Pathways
Naphthalene degradation	2	Xyenobiotics & Environment
Neurotransmitter	9	Neuroendocrine-related
Nicotinate and nicotinamide metabolism	2	Nucleotides, Vitamins & Cofactors
Nitrogen metabolism	1	Xyenobiotics & Environment
Nitrotoluene degradation	4	Xyenobiotics & Environment
Novobiocin biosynthesis	2	Secondary & Microbial Pathways
One carbon pool by folate	1	Nucleotides, Vitamins & Cofactors
Pentose phosphate pathway	1	Carbohydrates & Energy
Phenylalanine metabolism	11	Aromatic Amino Acids
Phenylalanine, tyrosine and tryptophan biosynthesis	4	Aromatic Amino Acids
Phenylpropanoid	2	Secondary & Microbial Pathways
Phytohormone	3	Secondary & Microbial Pathways
Polyamine	8	Neuroendocrine-related
Polyketide sugar unit biosynthesis	1	Secondary & Microbial Pathways
Primary bile acid biosynthesis	2	Lipids & Redox
Purine metabolism	12	Nucleotides, Vitamins & Cofactors
Pyrimidine metabolism	1	Nucleotides, Vitamins & Cofactors
Pyruvate metabolism	1	Carbohydrates & Energy
Streptomycin biosynthesis	1	Secondary & Microbial Pathways
Taurine and hypotaurine metabolism	2	Neuroendocrine-related
Thiamine metabolism	4	Nucleotides, Vitamins & Cofactors
Toluene degradation	5	Xyenobiotics & Environment
Tropane, piperidine and pyridine alkaloid biosynthesis	2	Secondary & Microbial Pathways
Tryptophan metabolism	45	Aromatic Amino Acids
Tyrosine metabolism	33	Aromatic Amino Acids
Ubiquinone and other terpenoid-quinone biosynthesis	7	Lipids & Redox
Valine, leucine and isoleucine degradation	3	Core Amino Acids
Vitamin B6 metabolism	5	Nucleotides, Vitamins & Cofactors
Vitamins & Derivatives	5	Nucleotides, Vitamins & Cofactors
Xylene degradation	2	Xyenobiotics & Environment
