# Supplementary material for: Untargeted Metabolomics of Human Airway Epithelium Reveals Neuroactive Signatures Linked to Pulmonary Neuroendocrine Cell Enrichment and Allergen Exposure
Source: Metabolites. 2026 Feb 17;16(2):137. doi: 10.3390/metabo16020137 (PMC12942826; doi:10.3390/metabo16020137)
Supplement: Supplementary file 1 [file metabolites-16-00137-s001.zip › Table S5_MetaboAnalyst Pathway Analyses.xlsx]

## Sheet: ePNEC vs HBEC
ePNEC vs HBEC
Pathway	Total Cmpd	Hits	Raw p	Holm adjust	FDR	Impact
Glutathione metabolism	28	8	1.8328e-12	6.9648e-11	4.0115e-11	0.16334
Phenylalanine, tyrosine and tryptophan biosynthesis	4	3	2.1113e-12	7.8118e-11	4.0115e-11	1
Tyrosine metabolism	42	21	1.3461e-10	4.8461e-09	1.7051e-09	0.7448
Lipoic acid metabolism	28	1	1.3375e-09	4.6811e-08	1.0672e-08	0.0017
Arginine and proline metabolism	36	15	1.4042e-09	4.7742e-08	1.0672e-08	0.81394
Biotin metabolism	10	1	1.901e-09	6.2734e-08	1.1706e-08	0
Ubiquinone and other terpenoid-quinone biosynthesis	19	4	2.1787e-09	6.9719e-08	1.1706e-08	0.04545
Selenocompound metabolism	20	1	2.6945e-09	8.3528e-08	1.1706e-08	0
Glycine, serine and threonine metabolism	33	8	2.7725e-09	8.3528e-08	1.1706e-08	0.56945
One carbon pool by folate	26	8	7.7126e-09	2.2367e-07	2.9308e-08	0.25754
Tryptophan metabolism	41	20	2.0006e-08	5.6017e-07	6.7008e-08	0.69956
Arginine biosynthesis	14	6	2.1161e-08	5.7133e-07	6.7008e-08	0.38298
Butanoate metabolism	15	1	4.2424e-08	1.103e-06	1.2282e-07	0.03175
Lysine degradation	30	7	4.5248e-08	1.1312e-06	1.2282e-07	0.28015
Alanine, aspartate and glutamate metabolism	28	5	4.9996e-08	1.1999e-06	1.2666e-07	0.42388
Purine metabolism	70	12	1.4056e-07	3.2329e-06	3.3383e-07	0.07137
Nicotinate and nicotinamide metabolism	15	1	1.6484e-07	3.6265e-06	3.6847e-07	0
Histidine metabolism	16	6	1.7768e-07	3.7312e-06	3.7509e-07	0.36065
Valine, leucine and isoleucine biosynthesis	8	4	1.9243e-07	3.8486e-06	3.8137e-07	0
Pantothenate and CoA biosynthesis	20	7	2.0428e-07	3.8814e-06	3.8137e-07	0.05442
Valine, leucine and isoleucine degradation	40	3	2.1076e-07	3.8814e-06	3.8137e-07	0
beta-Alanine metabolism	21	8	2.5507e-07	4.3362e-06	4.4058e-07	0.60821
Cysteine and methionine metabolism	33	10	5.0573e-07	8.0916e-06	8.3555e-07	0.54606
Glycerophospholipid metabolism	36	1	1.2155e-06	1.8232e-05	1.9245e-06	0.01306
Glyoxylate and dicarboxylate metabolism	32	3	1.3852e-06	1.9393e-05	2.1056e-06	0.11
Vitamin B6 metabolism	9	3	1.7439e-06	2.2671e-05	2.5488e-06	0.64706
Sphingolipid metabolism	32	1	2.4938e-06	2.9926e-05	3.5098e-06	0
Pyrimidine metabolism	39	7	2.6098e-06	2.9926e-05	3.5418e-06	0.13999
D-Amino acid metabolism	15	3	5.5297e-06	5.5297e-05	7.2458e-06	0
Folate biosynthesis	27	3	1.4495e-05	0.00013046	1.8361e-05	0
Phenylalanine metabolism	8	4	1.8922e-05	0.00015137	2.3194e-05	0.59524
Porphyrin metabolism	31	2	3.5772e-05	0.0002504	4.2479e-05	0.02795
Nitrogen metabolism	6	1	4.5344e-05	0.00027206	5.2214e-05	0
Primary bile acid biosynthesis	46	2	0.00045827	0.0022913	0.00051218	0.01516
Taurine and hypotaurine metabolism	8	3	0.00086097	0.0034439	0.00093476	0.82857
Propanoate metabolism	22	1	0.00092145	0.0034439	0.00097264	0
Thiamine metabolism	7	1	0.0043729	0.0087457	0.0044911	0
Drug metabolism - other enzymes	39	1	0.10604	0.10604	0.10604	0.01087

## Sheet: ePNEC+HDM vs ePNEC
ePNEC + HDM vs ePNEC
Pathways	Total Cmpd	Hits	Raw p	Holm adjust	FDR	Impact
Arginine and proline metabolism	36	15	1.1986e-06	4.5545e-05	2.522e-05	0.81394
Histidine metabolism	16	6	1.3274e-06	4.9113e-05	2.522e-05	0.36065
Selenocompound metabolism	20	1	9.5867e-06	0.00034512	0.00010417	0
Lysine degradation	30	7	1.211e-05	0.00042383	0.00010417	0.28015
Alanine, aspartate and glutamate metabolism	28	5	1.3707e-05	0.00046603	0.00010417	0.42388
beta-Alanine metabolism	21	8	1.9088e-05	0.0006299	0.00012089	0.60821
Biotin metabolism	10	1	2.71e-05	0.00086721	0.00014712	0
Propanoate metabolism	22	1	3.1679e-05	0.00098205	0.00015048	0
Primary bile acid biosynthesis	46	2	4.0457e-05	0.0012137	0.00017082	0.01516
Lipoic acid metabolism	28	1	5.6492e-05	0.0016383	0.00021467	0.0017
Glutathione metabolism	28	8	6.8383e-05	0.0019147	0.00023623	0.16334
Nicotinate and nicotinamide metabolism	15	1	8.8308e-05	0.0023843	0.00027964	0
Glycine, serine and threonine metabolism	33	8	0.00017686	0.0045983	0.00051697	0.56945
Pyrimidine metabolism	39	7	0.00019558	0.0048895	0.00053086	0.13999
Arginine biosynthesis	14	6	0.00023581	0.0056595	0.00056181	0.38298
Tyrosine metabolism	42	21	0.00023655	0.0056595	0.00056181	0.7448
Pantothenate and CoA biosynthesis	20	7	0.00027387	0.0060251	0.00058518	0.05442
Valine, leucine and isoleucine biosynthesis	8	4	0.00028238	0.0060251	0.00058518	0
One carbon pool by folate	26	8	0.00029997	0.0060251	0.00058518	0.25754
Valine, leucine and isoleucine degradation	40	3	0.00030799	0.0060251	0.00058518	0
Porphyrin metabolism	31	2	0.00034103	0.0061385	0.0006171	0.02795
Vitamin B6 metabolism	9	3	0.00057344	0.0097485	0.00099049	0.64706
Glyoxylate and dicarboxylate metabolism	32	3	0.00064202	0.010272	0.0010607	0.11
Folate biosynthesis	27	3	0.00074252	0.011138	0.0011757	0
Cysteine and methionine metabolism	33	10	0.00080916	0.011328	0.0012299	0.54606
Tryptophan metabolism	41	20	0.00096776	0.012581	0.0014144	0.69956
Purine metabolism	70	12	0.0012059	0.014471	0.0016972	0.07137
Sphingolipid metabolism	32	1	0.0013608	0.014969	0.0018468	0
Taurine and hypotaurine metabolism	8	3	0.0021258	0.021258	0.0027856	0.82857
Nitrogen metabolism	6	1	0.0023113	0.021258	0.0029276	0
Ubiquinone and other terpenoid-quinone biosynthesis	19	4	0.0060807	0.048645	0.0074537	0.04545
Thiamine metabolism	7	1	0.0064362	0.048645	0.007643	0
D-Amino acid metabolism	15	3	0.0095733	0.05744	0.011024	0
Phenylalanine, tyrosine and tryptophan biosynthesis	4	3	0.014474	0.072368	0.016176	1
Phenylalanine metabolism	8	4	0.01771	0.072368	0.019228	0.59524
Butanoate metabolism	15	1	0.026515	0.079545	0.027988	0.03175
Drug metabolism - other enzymes	39	1	0.11987	0.23975	0.12311	0.01087
Glycerophospholipid metabolism	36	1	0.45154	0.45154	0.45154	0.01306

## Sheet: HBEC + HDM vs HBEC
HBEC + HDM vs HBEC
Pathway	Total Cmpd	Hits	Raw p	Holm adjust	FDR	Impact
Lysine degradation	30	7	0.024248	0.92144	0.22442	0.28015
Vitamin B6 metabolism	9	3	0.038693	1	0.22442	0.64706
Arginine and proline metabolism	36	15	0.038717	1	0.22442	0.81394
Glycine, serine and threonine metabolism	33	8	0.050505	1	0.22442	0.56945
Tyrosine metabolism	42	21	0.05156	1	0.22442	0.7448
D-Amino acid metabolism	15	3	0.05609	1	0.22442	0
One carbon pool by folate	26	8	0.059554	1	0.22442	0.25754
beta-Alanine metabolism	21	8	0.060319	1	0.22442	0.60821
Tryptophan metabolism	41	20	0.063638	1	0.22442	0.69956
Histidine metabolism	16	6	0.076492	1	0.22442	0.36065
Taurine and hypotaurine metabolism	8	3	0.078742	1	0.22442	0.82857
Butanoate metabolism	15	1	0.084432	1	0.22442	0.03175
Nicotinate and nicotinamide metabolism	15	1	0.084611	1	0.22442	0
Cysteine and methionine metabolism	33	10	0.097101	1	0.22442	0.54606
Pantothenate and CoA biosynthesis	20	7	0.10842	1	0.22442	0.05442
Alanine, aspartate and glutamate metabolism	28	5	0.11817	1	0.22442	0.42388
Biotin metabolism	10	1	0.11958	1	0.22442	0
Propanoate metabolism	22	1	0.12263	1	0.22442	0
Valine, leucine and isoleucine degradation	40	3	0.14083	1	0.22442	0
Sphingolipid metabolism	32	1	0.1413	1	0.22442	0
Nitrogen metabolism	6	1	0.14132	1	0.22442	0
Valine, leucine and isoleucine biosynthesis	8	4	0.14466	1	0.22442	0
Glyoxylate and dicarboxylate metabolism	32	3	0.14722	1	0.22442	0.11
Arginine biosynthesis	14	6	0.14981	1	0.22442	0.38298
Pyrimidine metabolism	39	7	0.15234	1	0.22442	0.13999
Selenocompound metabolism	20	1	0.15712	1	0.22442	0
Phenylalanine, tyrosine and tryptophan biosynthesis	4	3	0.1679	1	0.22442	1
Porphyrin metabolism	31	2	0.16843	1	0.22442	0.02795
Lipoic acid metabolism	28	1	0.17126	1	0.22442	0.0017
Ubiquinone and other terpenoid-quinone biosynthesis	19	4	0.18817	1	0.23366	0.04545
Thiamine metabolism	7	1	0.19061	1	0.23366	0
Glutathione metabolism	28	8	0.20058	1	0.23441	0.16334
Primary bile acid biosynthesis	46	2	0.21446	1	0.23441	0.01516
Phenylalanine metabolism	8	4	0.21787	1	0.23441	0.59524
Purine metabolism	70	12	0.21936	1	0.23441	0.07137
Glycerophospholipid metabolism	36	1	0.22207	1	0.23441	0.01306
Folate biosynthesis	27	3	0.53963	1	0.55132	0
Drug metabolism - other enzymes	39	1	0.55132	1	0.55132	0.01087

## Sheet: ePNEC + HDM vs HBEC + HDM
ePNEC + HDM vs HBEC + HDM
Pathway	Total Cmpd	Hits	Raw p	Holm adjust	FDR	Impact
Phenylalanine, tyrosine and tryptophan biosynthesis	4	3	7.1306e-10	2.7096e-08	2.7096e-08	1
Lysine degradation	30	7	6.4584e-09	2.3896e-07	1.2271e-07	0.28015
Tyrosine metabolism	42	21	1.627e-08	5.8574e-07	2.0609e-07	0.7448
Ubiquinone and other terpenoid-quinone biosynthesis	19	4	5.6464e-07	1.9762e-05	5.3641e-06	0.04545
Arginine biosynthesis	14	6	1.2215e-06	4.1531e-05	8.7591e-06	0.38298
Purine metabolism	70	12	1.383e-06	4.564e-05	8.7591e-06	0.07137
Phenylalanine metabolism	8	4	8.6072e-06	0.00027543	4.6725e-05	0.59524
Histidine metabolism	16	6	2.4372e-05	0.00075553	0.00011577	0.36065
Primary bile acid biosynthesis	46	2	3.5697e-05	0.0010709	0.00012538	0.01516
Tryptophan metabolism	41	20	3.5755e-05	0.0010709	0.00012538	0.69956
Nicotinate and nicotinamide metabolism	15	1	3.6295e-05	0.0010709	0.00012538	0
One carbon pool by folate	26	8	0.00047353	0.012785	0.0014267	0.25754
Lipoic acid metabolism	28	1	0.00048809	0.012785	0.0014267	0.0017
Selenocompound metabolism	20	1	0.00083445	0.020861	0.0022649	0
Glycine, serine and threonine metabolism	33	8	0.0017065	0.040955	0.004323	0.56945
Biotin metabolism	10	1	0.0033672	0.077445	0.007997	0
Cysteine and methionine metabolism	33	10	0.0048979	0.10775	0.010948	0.54606
Pyrimidine metabolism	39	7	0.006807	0.14295	0.01437	0.13999
Pantothenate and CoA biosynthesis	20	7	0.0073497	0.14699	0.014699	0.05442
Vitamin B6 metabolism	9	3	0.009197	0.17474	0.017474	0.64706
Alanine, aspartate and glutamate metabolism	28	5	0.018263	0.32874	0.033048	0.42388
Porphyrin metabolism	31	2	0.020092	0.34156	0.034704	0.02795
beta-Alanine metabolism	21	8	0.02286	0.36577	0.037161	0.60821
Arginine and proline metabolism	36	15	0.02347	0.36577	0.037161	0.81394
Valine, leucine and isoleucine biosynthesis	8	4	0.030583	0.42816	0.046486	0
Glutathione metabolism	28	8	0.064751	0.84176	0.094194	0.16334
Glyoxylate and dicarboxylate metabolism	32	3	0.066927	0.84176	0.094194	0.11
Taurine and hypotaurine metabolism	8	3	0.07421	0.84176	0.10071	0.82857
Valine, leucine and isoleucine degradation	40	3	0.12902	1	0.16906	0
Butanoate metabolism	15	1	0.1452	1	0.18392	0.03175
Folate biosynthesis	27	3	0.21275	1	0.26079	0
D-Amino acid metabolism	15	3	0.34594	1	0.41081	0
Propanoate metabolism	22	1	0.39548	1	0.4554	0
Glycerophospholipid metabolism	36	1	0.52064	1	0.58189	0.01306
Nitrogen metabolism	6	1	0.56109	1	0.60919	0
Drug metabolism - other enzymes	39	1	0.61161	1	0.64559	0.01087
Sphingolipid metabolism	32	1	0.79083	1	0.8122	0
Thiamine metabolism	7	1	0.87083	1	0.87083	0
